# Supplementary material for: SIRT3 Functions as an Eraser of Histone H3K9 Lactylation to Modulate Transcription for Inhibiting the Progression of Esophageal Cancer
Source: Mol Cell Proteomics. 2025 Apr 17;24(5):100973. doi: 10.1016/j.mcpro.2025.100973 (PMC12144510; doi:10.1016/j.mcpro.2025.100973)
Supplement: Table S1 [file mmc2.xlsx]

## Sheet: Proteins
Checked	Protein FDR Confidence: Combined	Master	Accession	Description	Exp. q-value: Combined	Sum PEP Score	Coverage [%]	# Peptides	# PSMs	# Unique Peptides	# AAs	MW [kDa]	calc. pI	Score Sequest HT: Sequest HT	# Peptides (by Search Engine): Sequest HT	Biological Process	Cellular Component	Molecular Function	Pfam IDs	Entrez Gene ID	Ensembl Gene ID	Gene Symbol	Gene ID	WikiPathways	Reactome Pathways	# Protein Pathway Groups	# Razor Peptides	Abundances (Scaled): F1: Sample	Abundances (Scaled): F2: Sample	Abundances (Scaled): F3: Sample	Abundances (Scaled): F4: Sample	Abundances (Scaled): F5: Sample	Abundances (Scaled): F6: Sample	Abundances (Normalized): F1: Sample	Abundances (Normalized): F2: Sample	Abundances (Normalized): F3: Sample	Abundances (Normalized): F4: Sample	Abundances (Normalized): F5: Sample	Abundances (Normalized): F6: Sample	Found in Sample: F1: Sample	Found in Sample: F2: Sample	Found in Sample: F3: Sample	Found in Sample: F4: Sample	Found in Sample: F5: Sample	Found in Sample: F6: Sample	# Protein Groups	Modifications
TRUE	High	Master Protein	Q8N3E9	1-phosphatidylinositol 4,5-bisphosphate phosphodiesterase delta-3 OS=Homo sapiens OX=9606 GN=PLCD3 PE=1 SV=3	0	4.753	4	2	2	2	789	89.2	6.98	0	2	other metabolic processes;developmental processes;signal transduction;other biological processes	plasma membrane;other membranes;nucleus;other cell component	other molecular function	Pf00168, Pf00387, Pf00388, Pf14788	113026	ENSG00000161714	PLCD3	hsa:113026; Q8N3E9; Q8TEC1; Q8TF37; Q96FL6	GPR40 pathway; Resistin as a regulator of inflammation	Synthesis of IP3 and IP4 in the cytosol	3	0				190.9	191.4	217.7				455239	456503	519048	n/a	n/a	n/a	Peak Found	High	High	1
TRUE	High	Master Protein	Q15029	116 kDa U5 small nuclear ribonucleoprotein component OS=Homo sapiens OX=9606 GN=EFTUD2 PE=1 SV=1	0	115.956	26	18	42	17	972	109.4	5	77.13	18	RNA metabolism OR transcription;other metabolic processes;other biological processes	cytosol;nucleus;other cell component	nucleic acid binding activity;other molecular function	Pf00009, Pf00679, Pf03144, Pf03764, Pf14492, Pf16004	9343	ENSG00000108883	EFTUD2	B4DK30; B4DMC0; D3DX58; hsa:9343; K7EJ81; Q15029; Q9BUR0	mRNA processing; Ciliary landscape	mRNA Splicing - Major Pathway; mRNA Splicing - Minor Pathway	4	0		6.3	9.9	186	206.8	191		396561	622582	1.17559e+07	1.30701e+07	1.20712e+07	n/a	Peak Found	Peak Found	High	High	High	1
TRUE	High	Master Protein	P31946	14-3-3 protein beta/alpha OS=Homo sapiens OX=9606 GN=YWHAB PE=1 SV=3	0	31.746	29	6	23	3	246	28.1	4.83	36.8	6	signal transduction;other biological processes	other membranes;cytosol;nucleus;other cytoplasmic organelle;other cell component	enzyme regulator activity;other molecular function	Pf00244	7529	ENSG00000166913	YWHAB	A8K9K2; E1P616; hsa:7529; P31946	Cell cycle; IL3 signaling; Myometrial relaxation and contraction pathways; Hepatitis B infection; Calcium regulation in cardiac cells; Sudden infant death syndrome (SIDS) susceptibility pathways	TP53 Regulates Metabolic Genes; Translocation of SLC2A4 (GLUT4) to the plasma membrane; Regulation of localization of FOXO transcription factors; Signaling by BRAF and RAF1 fusions; mTORC1-mediated signalling; Signaling by Hippo; Chk1/Chk2(Cds1) mediated inactivation of Cyclin B:Cdk1 complex; Transcriptional and post-translational regulation of MITF-M expression and activity; RAF activation; SHOC…	34	1		24.8	9.2	182.9	208.1	175		308501	114711	2.27966e+06	2.59349e+06	2.18105e+06	n/a	Peak Found	Peak Found	High	High	High	1
TRUE	High	Master Protein	P62258	14-3-3 protein epsilon OS=Homo sapiens OX=9606 GN=YWHAE PE=1 SV=1	0	63.851	52	11	35	9	255	29.2	4.74	69.01	11	stress response;developmental processes;signal transduction;other biological processes	other membranes;cytosol;mitochondrion;ER/Golgi;nucleus;other cell component	other molecular function	Pf00244	7531	ENSG00000108953; ENSG00000274474	YWHAE	B3KY71; D3DTH5; hsa:7531; P29360; P42655; P62258; Q4VJB6; Q53XZ5; Q63631; Q7M4R4	Cell cycle; Myometrial relaxation and contraction pathways; VEGFA-VEGFR2 signaling; Calcium regulation in cardiac cells; 17p13.3 (YWHAE) copy number variation; Sudden infant death syndrome (SIDS) susceptibility pathways	Regulation of HSF1-mediated heat shock response; HSF1 activation; RAB GEFs exchange GTP for GDP on RABs; Translocation of SLC2A4 (GLUT4) to the plasma membrane; Recruitment of NuMA to mitotic centrosomes; Regulation of PLK1 Activity at G2/M Transition; Loss of Nlp from mitotic centrosomes; Recruitment of mitotic centrosome proteins and complexes; Anchoring of the basal body to the plasma membrane…	27	2	11.5	13.6	26.1	176.3	174.5	198.1	1.81632e+06	2.14663e+06	4.133e+06	27930771	2.76406e+07	3.13745e+07	Peak Found	Peak Found	n/a	High	High	High	1	Acetyl [N-Term]
TRUE	High	Master Protein	Q04917	14-3-3 protein eta OS=Homo sapiens OX=9606 GN=YWHAH PE=1 SV=4	0	10.363	11	3	15	1	246	28.2	4.84	24.02	3	other metabolic processes;transport;signal transduction;other biological processes	plasma membrane;other membranes;cytosol;mitochondrion;other cell component	signal transduction activity or receptor binding;cytoskeletal activity;other molecular function	Pf00244	7533	ENSG00000128245	YWHAH	hsa:7533; Q04917	Cell cycle; Myometrial relaxation and contraction pathways; Calcium regulation in cardiac cells; Sudden infant death syndrome (SIDS) susceptibility pathways	RHO GTPases activate PKNs; Transcriptional and post-translational regulation of MITF-M expression and activity; TP53 Regulates Metabolic Genes; Translocation of SLC2A4 (GLUT4) to the plasma membrane; Chk1/Chk2(Cds1) mediated inactivation of Cyclin B:Cdk1 complex; SARS-CoV-1 targets host intracellular signalling and regulatory pathways; SARS-CoV-2 targets host intracellular signalling and regulato…	12	0				136.3	264	199.7				162101	313845	237444	n/a	n/a	n/a	High	High	High	1
TRUE	High	Master Protein	P61981	14-3-3 protein gamma OS=Homo sapiens OX=9606 GN=YWHAG PE=1 SV=2	0	23.084	24	5	18	2	247	28.3	4.89	31.69	5	stress response;signal transduction;other biological processes	cytosol;nucleus;other cell component	signal transduction activity or receptor binding;enzyme regulator activity;other molecular function	Pf00244	7532	ENSG00000170027	YWHAG	hsa:7532; O70457; P35214; P61981; Q6FH52; Q9UDP2; Q9UN99	Cell cycle; Prolactin signaling; Myometrial relaxation and contraction pathways; Disruption of postsynaptic signaling by CNV; Calcium regulation in cardiac cells; 7q11.23 distal copy number variation; Sudden infant death syndrome (SIDS) susceptibility pathways	TP53 Regulates Metabolic Genes; Translocation of SLC2A4 (GLUT4) to the plasma membrane; Recruitment of NuMA to mitotic centrosomes; Regulation of PLK1 Activity at G2/M Transition; Loss of Nlp from mitotic centrosomes; Recruitment of mitotic centrosome proteins and complexes; Anchoring of the basal body to the plasma membrane; AURKA Activation by TPX2; Regulation of localization of FOXO transcript…	23	0				184.5	197.6	217.9				1.65181e+06	1.76902e+06	1.95064e+06	n/a	n/a	n/a	High	High	High	1
TRUE	High	Master Protein	P27348	14-3-3 protein theta OS=Homo sapiens OX=9606 GN=YWHAQ PE=1 SV=1	0	36.31	33	6	22	4	245	27.7	4.78	48.75	6	signal transduction;other biological processes	cytosol;nucleus;other cell component	other molecular function	Pf00244	10971	ENSG00000134308	YWHAQ	D6W4Z5; hsa:10971; P27348; Q567U5; Q5TZU8; Q9UP48	Cell cycle; miR-targeted genes in leukocytes; miR-targeted genes in lymphocytes; miR-targeted genes in muscle cell; miR-targeted genes in squamous cell; Pathogenic Escherichia coli infection; Primary focal segmental glomerulosclerosis (FSGS); IL3 signaling; Myometrial relaxation and contraction pathways; Mechanoregulation and pathology of YAP/TAZ via Hippo and non-Hippo mechanisms; Leukocyte-intr…	Translocation of SLC2A4 (GLUT4) to the plasma membrane; TP53 Regulates Metabolic Genes; Regulation of localization of FOXO transcription factors; Chk1/Chk2(Cds1) mediated inactivation of Cyclin B:Cdk1 complex; RHO GTPases activate PKNs; SARS-CoV-1 targets host intracellular signalling and regulatory pathways; SARS-CoV-2 targets host intracellular signalling and regulatory pathways; Activation of …	23	0				203.4	215.5	181.1				5.61682e+06	5.95247e+06	5.00233e+06	n/a	n/a	n/a	High	High	High	1
TRUE	High	Master Protein	P63104	14-3-3 protein zeta/delta OS=Homo sapiens OX=9606 GN=YWHAZ PE=1 SV=1	0	58.552	37	8	31	6	245	27.7	4.79	64.07	8	cell organization and biogenesis;protein metabolism;other metabolic processes;stress response;developmental processes;signal transduction;other biological processes	cytosol;nucleus;other cell component	other molecular function	Pf00244	7534	ENSG00000164924	YWHAZ	A8K1N0; B7Z465; hsa:7534; P29213; P29312; P63104; Q32P43; Q5XJ08; Q6GPI2; Q6IN74; Q6NUR9; Q6P3U9; Q86V33	Cell cycle; Prolactin signaling; Pathogenic Escherichia coli infection; Myometrial relaxation and contraction pathways; Hepatitis B infection; GDNF signaling; Calcium regulation in cardiac cells; Sudden infant death syndrome (SIDS) susceptibility pathways	Translocation of SLC2A4 (GLUT4) to the plasma membrane; RHO GTPases activate PKNs; Negative regulation of NOTCH4 signaling; TP53 Regulates Metabolic Genes; Regulation of localization of FOXO transcription factors; Deactivation of the beta-catenin transactivating complex; Interleukin-3, Interleukin-5 and GM-CSF signaling; NOTCH4 Activation and Transmission of Signal to the Nucleus; Chk1/Chk2(Cds1)…	24	0	77.4	62.2	50	124.4	145.6	140.4	4.58701e+06	3.6856e+06	2.95999e+06	7.37409e+06	8.62531e+06	8.32245e+06	Peak Found	Peak Found	Peak Found	High	High	High	1	Acetyl [N-Term]
TRUE	High	Master Protein	P09543	2',3'-cyclic-nucleotide 3'-phosphodiesterase OS=Homo sapiens OX=9606 GN=CNP PE=1 SV=2	0	34.402	15	5	17	5	421	47.5	9.07	35.04	5	cell-cell signaling;cell organization and biogenesis;other metabolic processes;transport;developmental processes;other biological processes	non-structural extracellular;other membranes;cytoskeleton;mitochondrion;other cell component	nucleic acid binding activity;other molecular function	Pf05881, Pf13671	1267	ENSG00000173786	CNP	hsa:1267; P09543	Glial cell differentiation; MECP2 and associated Rett syndrome; VEGFA-VEGFR2 signaling; FGFR3 signaling in chondrocyte proliferation and terminal differentiation; Cell lineage map for neuronal differentiation		5	0				208.7	183.2	208				4.80176e+06	4.21493e+06	4.78558e+06	n/a	n/a	n/a	High	High	High	1
TRUE	High	Master Protein	Q9BZG8	2-(3-amino-3-carboxypropyl)histidine synthase subunit 1 OS=Homo sapiens OX=9606 GN=DPH1 PE=1 SV=3	0.002	2.695	3	1	2	1	438	48.1	7.84	3.69	1	cell cycle OR cell proliferation;protein metabolism;other metabolic processes	cytosol;nucleus;other cell component	other molecular function	Pf01866	1801	ENSG00000108963	DPH1	A0A6Q8JGF9; D3DTI3; hsa:1801; Q16439; Q4VBA2; Q9BTW7; Q9BZG8; Q9UCY0		Synthesis of diphthamide-EEF2	1	0				124.6	243	232.4				156082	304342	291075	n/a	n/a	n/a	High	Peak Found	High	1
TRUE	High	Master Protein	A1L0T0	2-hydroxyacyl-CoA lyase 2 OS=Homo sapiens OX=9606 GN=ILVBL PE=1 SV=2	0	9.64	4	1	2	1	632	67.8	8.15	5.52	1	other metabolic processes	other membranes;ER/Golgi;other cell component	other molecular function	Pf00205, Pf02775, Pf02776	10994	ENSG00000105135	ILVBL	A1L0T0; hsa:10994; O43341; Q96F08; Q99651; Q9BWN5; Q9UEB2			0	0				228.5	177.3	194.2				473411	367215	402309	n/a	n/a	n/a	High	High	Peak Found	1
TRUE	High	Master Protein	Q5HYK3	2-methoxy-6-polyprenyl-1,4-benzoquinol methylase, mitochondrial OS=Homo sapiens OX=9606 GN=COQ5 PE=1 SV=2	0	17.693	14	3	5	3	327	37.1	6.95	11.24	3	other metabolic processes	other membranes;mitochondrion;other cell component	other molecular function	Pf01209	84274	ENSG00000110871	COQ5	B2RDU9; B3GK62; B4DEJ4; hsa:84274; Q32Q28; Q53HH0; Q5HYK3; Q96LV1; Q9BSP8		Ubiquinol biosynthesis	1	0				176.1	203.9	219.9				980761	1.13553e+06	1.22444e+06	n/a	n/a	n/a	High	High	High	1
TRUE	High	Master Protein	Q99460	26S proteasome non-ATPase regulatory subunit 1 OS=Homo sapiens OX=9606 GN=PSMD1 PE=1 SV=2	0	34.404	12	8	14	8	953	105.8	5.39	22.5	8	protein metabolism;other metabolic processes;other biological processes	non-structural extracellular;cytosol;nucleus;other cytoplasmic organelle;other cell component	enzyme regulator activity;other molecular function	Pf01851, Pf13646, Pf18004, Pf21505	5707	ENSG00000173692	PSMD1	B8ZZH9; hsa:5707; Q24JU0; Q53TI2; Q6GMU5; Q6P2P4; Q6PJM7; Q6PKG9; Q86VU1; Q8IV79; Q99460	Proteasome degradation; Alzheimer's disease and miRNA effects; Parkin-ubiquitin proteasomal system pathway; Alzheimer's disease	Ubiquitin Mediated Degradation of Phosphorylated Cdc25A; Neutrophil degranulation; Separation of Sister Chromatids; The role of GTSE1 in G2/M progression after G2 checkpoint; Cdc20:Phospho-APC/C mediated degradation of Cyclin A; MAPK6/MAPK4 signaling; FCERI mediated NF-kB activation; SCF(Skp2)-mediated degradation of p27/p21; Ubiquitin-dependent degradation of Cyclin D; Downstream TCR signaling; …	65	0		21.6		195	194.9	188.6		706011		6.38011e+06	6.37781e+06	6.1722e+06	n/a	Peak Found	n/a	High	High	High	1
TRUE	High	Master Protein	O00231	26S proteasome non-ATPase regulatory subunit 11 OS=Homo sapiens OX=9606 GN=PSMD11 PE=1 SV=3	0	37.746	20	7	19	7	422	47.4	6.48	34.92	7	cell organization and biogenesis;protein metabolism;other metabolic processes;other biological processes	non-structural extracellular;cytosol;nucleus;other cell component	other molecular function	Pf01399, Pf18055, Pf18503	5717	ENSG00000108671	PSMD11	A8K3I7; E1P663; hsa:5717; O00231; O00495; Q53FT5	Proteasome degradation; Parkin-ubiquitin proteasomal system pathway; VEGFA-VEGFR2 signaling	FCERI mediated NF-kB activation; Downstream TCR signaling; Antigen processing: Ubiquitination & Proteasome degradation; Proteasome assembly; Ub-specific processing proteases; Separation of Sister Chromatids; The role of GTSE1 in G2/M progression after G2 checkpoint; Somitogenesis; Oxygen-dependent proline hydroxylation of Hypoxia-inducible Factor Alpha; Neddylation; Regulation of expression of SL…	64	0	42.7	37.9	45.8	169.5	156.4	147.6	2.43551e+06	2.1594e+06	2.61264e+06	9.66026e+06	8.91163e+06	8.41121e+06	Peak Found	Peak Found	Peak Found	High	High	High	1	Met-loss+Acetyl [N-Term]
TRUE	High	Master Protein	O00232	26S proteasome non-ATPase regulatory subunit 12 OS=Homo sapiens OX=9606 GN=PSMD12 PE=1 SV=3	0	32.553	23	8	13	8	456	52.9	7.65	11.8	8	protein metabolism;other metabolic processes	non-structural extracellular;cytosol;nucleus;other cell component		Pf01399, Pf18098, Pf22241	5718	ENSG00000197170	PSMD12	A6NP15; hsa:5718; O00232; Q53HA2; Q6P053	Proteasome degradation; Alzheimer's disease and miRNA effects; Parkin-ubiquitin proteasomal system pathway; Ciliary landscape; Alzheimer's disease	FCERI mediated NF-kB activation; Downstream TCR signaling; Antigen processing: Ubiquitination & Proteasome degradation; Proteasome assembly; Ub-specific processing proteases; Separation of Sister Chromatids; The role of GTSE1 in G2/M progression after G2 checkpoint; Somitogenesis; Oxygen-dependent proline hydroxylation of Hypoxia-inducible Factor Alpha; Neddylation; Regulation of expression of SL…	66	0	9.6	9.9	9.8	188.5	207.8	174.4	141461	144885	144234	2.77121e+06	3.05444e+06	2.564e+06	Peak Found	Peak Found	Peak Found	High	High	High	1
TRUE	High	Master Protein	Q9UNM6	26S proteasome non-ATPase regulatory subunit 13 OS=Homo sapiens OX=9606 GN=PSMD13 PE=1 SV=2	0	17.528	13	3	7	3	376	42.9	5.81	11.01	3	cell cycle OR cell proliferation;cell organization and biogenesis;protein metabolism;other metabolic processes	non-structural extracellular;cytosol;nucleus;other cell component	other molecular function	Pf01399, Pf22037	5719	ENSG00000185627	PSMD13	B3KT15; hsa:5719; O75831; Q53XU2; Q9UNM6; Q9UNV3	Proteasome degradation; Alzheimer's disease and miRNA effects; Parkin-ubiquitin proteasomal system pathway; Ciliary landscape; Alzheimer's disease	Antigen processing: Ubiquitination & Proteasome degradation; FCERI mediated NF-kB activation; Downstream TCR signaling; Proteasome assembly; Ub-specific processing proteases; Separation of Sister Chromatids; The role of GTSE1 in G2/M progression after G2 checkpoint; Somitogenesis; Oxygen-dependent proline hydroxylation of Hypoxia-inducible Factor Alpha; Neddylation; Regulation of expression of SL…	66	0				233.6	184	182.4				1.99447e+06	1.57139e+06	1.55701e+06	n/a	n/a	n/a	High	High	High	1
TRUE	High	Master Protein	O00487	26S proteasome non-ATPase regulatory subunit 14 OS=Homo sapiens OX=9606 GN=PSMD14 PE=1 SV=1	0	20.254	25	4	8	4	310	34.6	6.52	17.43	4	protein metabolism;DNA metabolism;other metabolic processes;stress response;other biological processes	non-structural extracellular;cytosol;nucleus;other cell component	enzyme regulator activity;other molecular function	Pf01398, Pf23594	10213	ENSG00000115233	PSMD14	B3KNW2; hsa:10213; O00176; O00487	Alzheimer's disease and miRNA effects; Parkin-ubiquitin proteasomal system pathway; Alzheimer's disease	FCERI mediated NF-kB activation; Downstream TCR signaling; Antigen processing: Ubiquitination & Proteasome degradation; Proteasome assembly; Ub-specific processing proteases; Separation of Sister Chromatids; The role of GTSE1 in G2/M progression after G2 checkpoint; Somitogenesis; Oxygen-dependent proline hydroxylation of Hypoxia-inducible Factor Alpha; Neddylation; Regulation of expression of SL…	65	0				218.1	219.1	162.8				2.40522e+06	2.41568e+06	1.79509e+06	n/a	n/a	n/a	High	High	High	1
TRUE	High	Master Protein	Q13200	26S proteasome non-ATPase regulatory subunit 2 OS=Homo sapiens OX=9606 GN=PSMD2 PE=1 SV=3	0	67.413	14	10	29	10	908	100.1	5.2	53.71	10	protein metabolism;other metabolic processes;other biological processes	non-structural extracellular;cytosol;nucleus;other cell component	enzyme regulator activity	Pf01851, Pf17781, Pf18051	5708	ENSG00000175166	PSMD2	B4DX07; B4DXY1; E7EW34; E9PCS3; hsa:5708; Q12932; Q13200; Q15321; Q53XQ4; Q96I12	Proteasome degradation; Alzheimer's disease and miRNA effects; TNF-alpha signaling; Parkin-ubiquitin proteasomal system pathway; Alzheimer's disease	Antigen processing: Ubiquitination & Proteasome degradation; AUF1 (hnRNP D0) binds and destabilizes mRNA; MAPK6/MAPK4 signaling; Downstream TCR signaling; FCERI mediated NF-kB activation; Proteasome assembly; Ub-specific processing proteases; Separation of Sister Chromatids; The role of GTSE1 in G2/M progression after G2 checkpoint; Somitogenesis; Oxygen-dependent proline hydroxylation of Hypoxia…	66	0				189	198.3	212.8				6.44482e+06	6.76254e+06	7.25611e+06	n/a	n/a	n/a	High	High	High	1
TRUE	High	Master Protein	O43242	26S proteasome non-ATPase regulatory subunit 3 OS=Homo sapiens OX=9606 GN=PSMD3 PE=1 SV=2	0	73.52	30	12	28	12	534	60.9	8.44	67.5	12	protein metabolism;other metabolic processes;other biological processes	non-structural extracellular;cytosol;nucleus;other cell component	enzyme regulator activity	Pf01399, Pf08375	5709	ENSG00000108344	PSMD3	B3KMW9; B4DT72; hsa:5709; O43242; Q96EI2; Q9BQA4	Proteasome degradation; Alzheimer's disease and miRNA effects; Parkin-ubiquitin proteasomal system pathway; Alzheimer's disease	Antigen processing: Ubiquitination & Proteasome degradation; FCERI mediated NF-kB activation; Downstream TCR signaling; Proteasome assembly; Ub-specific processing proteases; Separation of Sister Chromatids; The role of GTSE1 in G2/M progression after G2 checkpoint; Somitogenesis; Oxygen-dependent proline hydroxylation of Hypoxia-inducible Factor Alpha; Neddylation; Regulation of expression of SL…	65	0	3.3	8.7	6	173.7	204.9	203.4	202383	544119	371738	1.08058e+07	1.2741e+07	1.26499e+07	Peak Found	Peak Found	Peak Found	High	High	High	1
TRUE	High	Master Protein	P55036	26S proteasome non-ATPase regulatory subunit 4 OS=Homo sapiens OX=9606 GN=PSMD4 PE=1 SV=1	0	26.843	14	4	13	4	377	40.7	4.79	26.5	4	protein metabolism;other metabolic processes	cytosol;nucleus;other cell component	other molecular function	Pf02809, Pf13519	5710	ENSG00000159352	PSMD4	D3DV16; hsa:5710; P55036; Q5VWC5; Q9NS92	Proteasome degradation; Alzheimer's disease and miRNA effects; Parkin-ubiquitin proteasomal system pathway; VEGFA-VEGFR2 signaling; Alzheimer's disease	Proteasome assembly	6	0				177	224.8	198.3				6.39371e+06	8.12141e+06	7.16429e+06	n/a	n/a	n/a	High	High	High	1
TRUE	High	Master Protein	Q15008	26S proteasome non-ATPase regulatory subunit 6 OS=Homo sapiens OX=9606 GN=PSMD6 PE=1 SV=1	0	40.691	26	8	20	8	389	45.5	5.62	40.15	8	protein metabolism;other metabolic processes	non-structural extracellular;cytosol;nucleus;other cell component		Pf01399, Pf10602, Pf21154	9861	ENSG00000163636	PSMD6	A8K2E0; E9PHI9; hsa:9861; Q15008; Q6UV22	Proteasome degradation; Alzheimer's disease and miRNA effects; Parkin-ubiquitin proteasomal system pathway; Alzheimer's disease	Neutrophil degranulation; Regulation of expression of SLITs and ROBOs; AUF1 (hnRNP D0) binds and destabilizes mRNA; ABC-family proteins mediated transport; Ub-specific processing proteases; RUNX1 regulates transcription of genes involved in differentiation of HSCs; Separation of Sister Chromatids; The role of GTSE1 in G2/M progression after G2 checkpoint; FCERI mediated NF-kB activation; Downstre…	65	0				181.9	236.4	181.7				5.72617e+06	7.44122e+06	5.72001e+06	n/a	n/a	n/a	High	High	High	1	Met-loss [N-Term]
TRUE	High	Master Protein	P51665	26S proteasome non-ATPase regulatory subunit 7 OS=Homo sapiens OX=9606 GN=PSMD7 PE=1 SV=2	0	21.589	20	4	8	4	324	37	6.77	14.11	4	protein metabolism;other metabolic processes	non-structural extracellular;cytosol;nucleus;other cell component	other molecular function	Pf01398, Pf13012	5713	ENSG00000103035	PSMD7	D3DWS9; hsa:5713; P51665; Q6PKI2; Q96E97	Proteasome degradation; Alzheimer's disease and miRNA effects; Parkin-ubiquitin proteasomal system pathway; Ciliary landscape; Alzheimer's disease	Separation of Sister Chromatids; The role of GTSE1 in G2/M progression after G2 checkpoint; Neutrophil degranulation; ER-Phagosome pathway; Regulation of expression of SLITs and ROBOs; Assembly of the pre-replicative complex; Orc1 removal from chromatin; Degradation of GLI1 by the proteasome; Hedgehog 'on' state; FCERI mediated NF-kB activation; Downstream TCR signaling; Antigen processing: Ubiqu…	66	0	104.3	96.2	86.1	85	110	118.6	1.64228e+06	1.51468e+06	1.35533e+06	1.33802e+06	1.73148e+06	1.86692e+06	Peak Found	Peak Found	Peak Found	High	High	High	1
TRUE	High	Master Protein	P48556	26S proteasome non-ATPase regulatory subunit 8 OS=Homo sapiens OX=9606 GN=PSMD8 PE=1 SV=2	0	11.728	10	4	8	4	350	39.6	9.7	7.52	4	protein metabolism;other metabolic processes	cytosol;nucleus;other cell component		Pf10075	5714	ENSG00000099341	PSMD8	B4DX18; hsa:5714; P48556; Q6P1L7	Proteasome degradation; Alzheimer's disease and miRNA effects; Parkin-ubiquitin proteasomal system pathway; Ciliary landscape; Alzheimer's disease	FCERI mediated NF-kB activation; APC/C:Cdh1 mediated degradation of Cdc20 and other APC/C:Cdh1 targeted proteins in late mitosis/early G1; FBXL7 down-regulates AURKA during mitotic entry and in early mitosis; Regulation of expression of SLITs and ROBOs; Separation of Sister Chromatids; The role of GTSE1 in G2/M progression after G2 checkpoint; Degradation of beta-catenin by the destruction comple…	65	0	20.9	96.6	5.4	167.3	151.2	158.7	392911	1.81834e+06	100793	3.14847e+06	2.84462e+06	2.98553e+06	Peak Found	Peak Found	Peak Found	High	High	High	1
TRUE	High	Master Protein	P62333	26S proteasome regulatory subunit 10B OS=Homo sapiens OX=9606 GN=PSMC6 PE=1 SV=1	0	27.32	14	4	10	4	389	44.1	7.49	14.17	4	protein metabolism;other metabolic processes;stress response;other biological processes	cytosol;nucleus;other cell component	other molecular function	Pf00004, Pf16450, Pf17862	5706	ENSG00000100519	PSMC6	B2R975; hsa:5706; P49719; P62333; Q6IBU3; Q92524	Proteasome degradation; Alzheimer's disease and miRNA effects; Parkin-ubiquitin proteasomal system pathway; Ciliary landscape; Alzheimer's disease	FCERI mediated NF-kB activation; Downstream TCR signaling; Antigen processing: Ubiquitination & Proteasome degradation; Proteasome assembly; Ub-specific processing proteases; Separation of Sister Chromatids; The role of GTSE1 in G2/M progression after G2 checkpoint; Somitogenesis; Oxygen-dependent proline hydroxylation of Hypoxia-inducible Factor Alpha; Neddylation; Regulation of expression of SL…	66	0				182.8	215.3	202				1.73045e+06	2.03795e+06	1.91221e+06	n/a	n/a	n/a	High	High	High	1
TRUE	High	Master Protein	P62191	26S proteasome regulatory subunit 4 OS=Homo sapiens OX=9606 GN=PSMC1 PE=1 SV=1	0	55.363	29	8	19	7	440	49.2	6.21	45.2	8	protein metabolism;other metabolic processes;other biological processes	cytosol;nucleus;other cell component	other molecular function	Pf00004, Pf16450, Pf17862	5700	ENSG00000100764	PSMC1	B4DR63; hsa:5700; P49014; P62191; Q03527; Q6IAW0; Q6NW36; Q96AZ3	Proteasome degradation; Alzheimer's disease and miRNA effects; Parkin-ubiquitin proteasomal system pathway; Alzheimer's disease	FCERI mediated NF-kB activation; Downstream TCR signaling; Antigen processing: Ubiquitination & Proteasome degradation; Proteasome assembly; Ub-specific processing proteases; Separation of Sister Chromatids; The role of GTSE1 in G2/M progression after G2 checkpoint; Somitogenesis; Oxygen-dependent proline hydroxylation of Hypoxia-inducible Factor Alpha; Neddylation; Regulation of expression of SL…	65	0				209	179.7	211.3				4.26379e+06	3.66512e+06	4.31046e+06	n/a	n/a	n/a	High	High	High	1
TRUE	High	Master Protein	P17980	26S proteasome regulatory subunit 6A OS=Homo sapiens OX=9606 GN=PSMC3 PE=1 SV=3	0	35.041	19	6	14	6	439	49.2	5.24	23.23	6	protein metabolism;other metabolic processes;other biological processes	non-structural extracellular;cytosol;nucleus;other cell component	other molecular function	Pf00004, Pf16450, Pf17862	5702	ENSG00000165916	PSMC3	B2R8V1; hsa:5702; P17980; Q3B757; Q3B865; Q53HU5; Q6GPG8; Q6IBS1; Q96HD3	Proteasome degradation; Alzheimer's disease and miRNA effects; Parkin-ubiquitin proteasomal system pathway; Alzheimer's disease	Separation of Sister Chromatids; The role of GTSE1 in G2/M progression after G2 checkpoint; Neutrophil degranulation; Cdc20:Phospho-APC/C mediated degradation of Cyclin A; ER-Phagosome pathway; Ub-specific processing proteases; UCH proteinases; RUNX1 regulates transcription of genes involved in differentiation of HSCs; Regulation of expression of SLITs and ROBOs; FCERI mediated NF-kB activation; …	65	0				209.4	207.1	183.5				4.19295e+06	4.14582e+06	3.67263e+06	n/a	n/a	n/a	High	High	High	1
TRUE	High	Master Protein	P43686	26S proteasome regulatory subunit 6B OS=Homo sapiens OX=9606 GN=PSMC4 PE=1 SV=2	0	69.932	43	12	30	12	418	47.3	5.21	42.49	12	protein metabolism;other metabolic processes;developmental processes;other biological processes	cytosol;nucleus;other cell component	other molecular function	Pf00004, Pf16450, Pf17862	5704	ENSG00000013275; ENSG00000281221	PSMC4	hsa:5704; P43686; Q96FV5; Q9UBM3; Q9UEX3	Proteasome degradation; Alzheimer's disease and miRNA effects; Parkin-ubiquitin proteasomal system pathway; Ciliary landscape; Alzheimer's disease	FCERI mediated NF-kB activation; Ub-specific processing proteases; RUNX1 regulates transcription of genes involved in differentiation of HSCs; UCH proteinases; Regulation of expression of SLITs and ROBOs; Downstream TCR signaling; Antigen processing: Ubiquitination & Proteasome degradation; Proteasome assembly; Separation of Sister Chromatids; The role of GTSE1 in G2/M progression after G2 checkp…	65	0				191.7	199.1	209.2				1.10298e+07	1.14598e+07	1.20385e+07	n/a	n/a	n/a	High	High	High	1	Acetyl [N-Term]
TRUE	High	Master Protein	P35998	26S proteasome regulatory subunit 7 OS=Homo sapiens OX=9606 GN=PSMC2 PE=1 SV=3	0	41.922	23	8	16	8	433	48.6	5.95	28.11	8	protein metabolism;other metabolic processes;other biological processes	non-structural extracellular;cytosol;nucleus;other cell component	other molecular function	Pf00004, Pf17862, Pf21236	5701	ENSG00000161057	PSMC2	A4D0Q1; B7Z5E2; hsa:5701; P35998; Q3LIA5; Q9UDI3	Proteasome degradation; Alzheimer's disease and miRNA effects; Parkin-ubiquitin proteasomal system pathway; Alzheimer's disease	The role of GTSE1 in G2/M progression after G2 checkpoint; Neutrophil degranulation; SCF(Skp2)-mediated degradation of p27/p21; Orc1 removal from chromatin; CDK-mediated phosphorylation and removal of Cdc6; FCERI mediated NF-kB activation; Downstream TCR signaling; Antigen processing: Ubiquitination & Proteasome degradation; Proteasome assembly; Ub-specific processing proteases; Separation of Sis…	65	0				123.6	262.3	214.2				2.78866e+06	5.91956e+06	4.83432e+06	n/a	n/a	n/a	High	High	High	1
TRUE	High	Master Protein	P62195	26S proteasome regulatory subunit 8 OS=Homo sapiens OX=9606 GN=PSMC5 PE=1 SV=1	0	47.985	31	9	21	8	406	45.6	7.55	38.29	9	protein metabolism;other metabolic processes;other biological processes	cytosol;nucleus;other cell component	signal transduction activity or receptor binding;other molecular function	Pf00004, Pf16450, Pf17862	5705	ENSG00000087191	PSMC5	A8K3Z3; A8K763; hsa:5705; O35051; O43208; P47210; P52915; P52916; P62195	Proteasome degradation; Alzheimer's disease and miRNA effects; Parkin-ubiquitin proteasomal system pathway; Pregnane X receptor pathway; Nuclear receptors meta-pathway; Alzheimer's disease	FCERI mediated NF-kB activation; Downstream TCR signaling; Antigen processing: Ubiquitination & Proteasome degradation; Proteasome assembly; Ub-specific processing proteases; Separation of Sister Chromatids; The role of GTSE1 in G2/M progression after G2 checkpoint; Somitogenesis; Oxygen-dependent proline hydroxylation of Hypoxia-inducible Factor Alpha; Neddylation; Regulation of expression of SL…	66	1		2.3		184.4	203.4	210		111443		9.06249e+06	9.99757e+06	1.03224e+07	n/a	n/a	n/a	High	High	High	1	Met-loss+Acetyl [N-Term]
TRUE	High	Master Protein	Q9H6S0	3'-5' RNA helicase YTHDC2 OS=Homo sapiens OX=9606 GN=YTHDC2 PE=1 SV=2	0	15.087	5	5	8	5	1430	160.1	8.4	2.13	5	cell cycle OR cell proliferation;cell organization and biogenesis;other biological processes	ER/Golgi;other cell component	other molecular function	Pf00270, Pf00271, Pf01424, Pf04146, Pf04408, Pf07717, Pf21010	64848	ENSG00000047188	YTHDC2	B2RP66; hsa:64848; Q9H6S0			0	0	141.1	150.4	81.2	126.8	66.1	34.4	2.37911e+06	2.53471e+06	1.36808e+06	2.13736e+06	1.11408e+06	580407	Peak Found	Peak Found	Peak Found	High	High	High	1
TRUE	High	Master Protein	Q15125	3-beta-hydroxysteroid-Delta(8),Delta(7)-isomerase OS=Homo sapiens OX=9606 GN=EBP PE=1 SV=3	0	6.144	7	1	2	1	230	26.3	7.9	2.43	1	other metabolic processes;developmental processes;other biological processes	other membranes;ER/Golgi;nucleus;other cell component	other molecular function	Pf05241	10682	ENSG00000147155	EBP	hsa:10682; Q15125; Q6FGL3; Q6IBI9	Cholesterol metabolism with Bloch and Kandutsch-Russell pathways; Cholesterol biosynthesis with skeletal dysplasias; Cholesterol synthesis disorders; Cholesterol metabolism; Cholesterol biosynthesis pathway in hepatocytes; Enterocyte cholesterol metabolism	Cholesterol biosynthesis via desmosterol; Cholesterol biosynthesis via lathosterol	8	0				220.8	197.8	181.3				965064	864584	792427	n/a	n/a	n/a	High	High	Peak Found	1	Met-loss+Acetyl [N-Term]
TRUE	High	Master Protein	P42765	3-ketoacyl-CoA thiolase, mitochondrial OS=Homo sapiens OX=9606 GN=ACAA2 PE=1 SV=2	0	45.899	27	7	18	7	397	41.9	8.09	28.48	7	cell organization and biogenesis;other metabolic processes;stress response;transport	mitochondrion	other molecular function	Pf00108, Pf02803	10449	ENSG00000167315	ACAA2	hsa:10449; P42765; Q9BUT6	miR-targeted genes in leukocytes; miR-targeted genes in lymphocytes; miR-targeted genes in muscle cell; miR-targeted genes in squamous cell; Fatty acid biosynthesis	Mitochondrial Fatty Acid Beta-Oxidation	6	0	45.3		24.5	165.2	188.9	176	1.16484e+06		629844	4.24551e+06	4.85588e+06	4.52444e+06	Peak Found	n/a	Peak Found	High	High	High	1
TRUE	High	Master Protein	Q9NVE7	4'-phosphopantetheine phosphatase OS=Homo sapiens OX=9606 GN=PANK4 PE=1 SV=1	0	5.281	2	1	2	1	773	85.9	6.28	3.94	1	other metabolic processes	cytosol;nucleus	other molecular function	Pf01937, Pf03630	55229	ENSG00000157881; ENSG00000273494	PANK4	B9DI84; hsa:55229; Q53EU3; Q5TA84; Q7RTX3; Q9H3X5; Q9NVE7	1p36 copy number variation syndrome	Vitamin B5 (pantothenate) metabolism	2	0				186.8	238.2	175				731640	932729	685157	n/a	n/a	n/a	High	Peak Found	High	1
TRUE	Low	Master Protein	P49189	4-trimethylaminobutyraldehyde dehydrogenase OS=Homo sapiens OX=9606 GN=ALDH9A1 PE=1 SV=3	0.05	0.884	2	1	1	1	494	53.8	5.87	0	1	cell organization and biogenesis;other metabolic processes	cytosol;other cell component	other molecular function	Pf00171	223	ENSG00000143149	ALDH9A1	B2R6X1; B4DXY7; B9EKV4; hsa:223; P49189; Q5VV90; Q6LCL1; Q9NZT7	GABA receptor signaling; Fluoroacetic acid toxicity; Opioid receptor pathways	Carnitine synthesis	4	0													n/a	n/a	n/a	n/a	High	n/a	1
TRUE	High	Master Protein	Q9BRK5	45 kDa calcium-binding protein OS=Homo sapiens OX=9606 GN=SDF4 PE=1 SV=1	0	14.744	11	3	6	3	362	41.8	4.86	11.15	3	cell organization and biogenesis;transport;developmental processes;other biological processes	plasma membrane;other membranes;ER/Golgi;other cytoplasmic organelle;other cell component	other molecular function	Pf13202, Pf13499	51150		SDF4	B1AME5; B1AME6; B2RDF1; B4DSM1; hsa:51150; Q53G52; Q53HQ9; Q8NBQ3; Q96AA1; Q9BRK5; Q9NZP7; Q9UN53			0	0				188.3	192.3	219.4				1.57746e+06	1.61051e+06	1.83739e+06	n/a	n/a	n/a	High	High	High	1
TRUE	High	Master Protein	Q9H0D6	5'-3' exoribonuclease 2 OS=Homo sapiens OX=9606 GN=XRN2 PE=1 SV=1	0.002	2.603	2	1	1	1	950	108.5	7.47	1.77	1	RNA metabolism OR transcription;other metabolic processes;developmental processes;other biological processes	nucleus;other cell component	nucleic acid binding activity;other molecular function	Pf03159, Pf17846	22803	ENSG00000088930	XRN2	hsa:22803; Q3L8N4; Q6KGZ9; Q9BQL1; Q9H0D6; Q9NTW0; Q9NXS6; Q9UL53	mRNA processing	Major pathway of rRNA processing in the nucleolus and cytosol; Association of TriC/CCT with target proteins during biosynthesis	3	0													n/a	n/a	n/a	n/a	n/a	High	1
TRUE	High	Master Protein	Q9UGJ0	5'-AMP-activated protein kinase subunit gamma-2 OS=Homo sapiens OX=9606 GN=PRKAG2 PE=1 SV=1	0	5.032	2	1	3	1	569	63	9.35	3.65	1	other metabolic processes;stress response;signal transduction;other biological processes	cytosol;nucleus;other cell component	enzyme regulator activity;kinase activity;other molecular function	Pf00571	51422	ENSG00000106617	PRKAG2	hsa:51422; Q53Y07; Q6NUI0; Q75MP4; Q9NUZ9; Q9UDN8; Q9UGJ0; Q9ULX8	AMP-activated protein kinase signaling; Target of rapamycin signaling; Energy metabolism; Sterol regulatory element-binding proteins (SREBP) signaling; Ectoderm differentiation; Angiopoietin-like protein 8 regulatory pathway; Lipid metabolism pathway; Thermogenesis; Nonalcoholic fatty liver disease; Synaptic signaling associated with autism spectrum disorder; Hippo signaling regulation; 1q21.1 co…	Regulation of TP53 Activity through Phosphorylation; Translocation of SLC2A4 (GLUT4) to the plasma membrane; Activation of AMPK downstream of NMDARs; TP53 Regulates Metabolic Genes; Macroautophagy; Energy dependent regulation of mTOR by LKB1-AMPK; Activation of PPARGC1A (PGC-1alpha) by phosphorylation; Lipophagy; Carnitine shuttle; AMPK inhibits chREBP transcriptional activation activity	29	0													n/a	n/a	n/a	High	High	High	1
TRUE	High	Master Protein	Q9H857	5'-nucleotidase domain-containing protein 2 OS=Homo sapiens OX=9606 GN=NT5DC2 PE=1 SV=1	0.004	1.828	2	1	1	1	520	60.7	6.77	0	1	other biological processes	other cell component	other molecular function	Pf05761	64943	ENSG00000168268	NT5DC2	C9JTZ6; E9PAL9; hsa:64943; O95888; Q96C80; Q9H857; Q9H9Z8			0	0				94.6	237.7	267.7				184219	462859	521302	n/a	n/a	n/a	Peak Found	High	Peak Found	1
TRUE	High	Master Protein	P10809	60 kDa heat shock protein, mitochondrial OS=Homo sapiens OX=9606 GN=HSPD1 PE=1 SV=2	0	253.858	55	25	146	25	573	61	5.87	362.1	25	cell cycle OR cell proliferation;cell organization and biogenesis;protein metabolism;DNA metabolism;other metabolic processes;stress response;transport;developmental processes;signal transduction;other biological processes	non-structural extracellular;plasma membrane;other membranes;cytosol;cytoskeleton;mitochondrion;other cytoplasmic organelle;other cell component	enzyme regulator activity;nucleic acid binding activity;other molecular function	Pf00118	3329	ENSG00000144381	HSPD1	B2R5M6; B7Z712; hsa:3329; P10809; Q38L19; Q9UCR6	Apoptosis-related network due to altered Notch3 in ovarian cancer; 8p23.1 copy number variation syndrome; Disorders of mitochondrial homeostatis, dynamics, protein import, and quality control; Sudden infant death syndrome (SIDS) susceptibility pathways	Mitochondrial protein import; Mitochondrial protein degradation; Mitochondrial unfolded protein response (UPRmt); TFAP2A acts as a transcriptional repressor during retinoic acid induced cell differentiation	8	0	2.3	3.6	2.1	196.8	199.6	195.6	1.86851e+06	2.94956e+06	1.72908e+06	1.62466e+08	1.64819e+08	1.615e+08	Peak Found	Peak Found	Peak Found	High	High	High	1
TRUE	High	Master Protein	Q96D46	60S ribosomal export protein NMD3 OS=Homo sapiens OX=9606 GN=NMD3 PE=1 SV=1	0	18.38	12	5	14	5	503	57.6	7.14	11.49	5	transport;other biological processes	nucleus;other cell component	translation activity;other molecular function	Pf04981, Pf21192, Pf21193	51068	ENSG00000169251	NMD3	D3DNM7; hsa:51068; Q96D46; Q9Y2Z6			0	0				214.7	191.1	194.2				2.33363e+06	2.07625e+06	2.11034e+06	n/a	n/a	n/a	High	High	High	1
TRUE	High	Master Protein	Q9UBM7	7-dehydrocholesterol reductase OS=Homo sapiens OX=9606 GN=DHCR7 PE=1 SV=1	0	20.046	11	4	10	4	475	54.5	8.7	18.65	4	other metabolic processes;other biological processes	other membranes;ER/Golgi;nucleus	other molecular function	Pf01222	1717	ENSG00000172893	DHCR7	B2R6Z2; hsa:1717; O60492; O60717; Q9UBM7	Vitamin D metabolism; Cholesterol biosynthesis pathway; Cholesterol metabolism with Bloch and Kandutsch-Russell pathways; Cholesterol biosynthesis with skeletal dysplasias; Cholesterol synthesis disorders; Cholesterol metabolism; Enterocyte cholesterol metabolism; Effect of omega-3 PUFA on Huntington's disease pathways	Activation of gene expression by SREBF (SREBP); Cholesterol biosynthesis via desmosterol; Cholesterol biosynthesis via lathosterol	11	0				171.8	200	228.2				2.55958e+06	2.9804e+06	3.39932e+06	n/a	n/a	n/a	High	High	High	1
TRUE	High	Master Protein	Q15120	[Pyruvate dehydrogenase (acetyl-transferring)] kinase isozyme 3, mitochondrial OS=Homo sapiens OX=9606 GN=PDK3 PE=1 SV=1	0	4.669	4	1	1	1	406	46.9	8.37	0	1	protein metabolism;other metabolic processes;stress response;signal transduction;other biological processes	mitochondrion;nucleus	kinase activity;other molecular function	Pf02518, Pf10436	5165	ENSG00000067992	PDK3	B4DXG6; hsa:5165; Q15120		Regulation of pyruvate dehydrogenase (PDH) complex; Signaling by Retinoic Acid	2	0				169.5	182.9	247.5				203551	219623	297163	n/a	n/a	n/a	High	Peak Found	Peak Found	1
TRUE	High	Master Protein	Q92667	A-kinase anchor protein 1, mitochondrial OS=Homo sapiens OX=9606 GN=AKAP1 PE=1 SV=1	0	14.658	7	4	8	4	903	97.3	4.94	4.6	4	stress response;other biological processes	other membranes;cytosol;mitochondrion	other molecular function	Pf00013, Pf00567	8165	ENSG00000121057	AKAP1	A8K8Q1; D3DTZ0; hsa:8165; Q13320; Q92667; Q9BW14	G protein signaling	Factors involved in megakaryocyte development and platelet production; Mitochondrial calcium ion transport	3	0				186.6	174.1	239.4				619125	577595	794324	n/a	n/a	n/a	High	High	High	1
TRUE	High	Master Protein	Q9UKA4	A-kinase anchor protein 11 OS=Homo sapiens OX=9606 GN=AKAP11 PE=1 SV=1	0.002	2.97	1	1	1	1	1901	210.4	5.39	0	1	cell organization and biogenesis;signal transduction;other biological processes	plasma membrane;other membranes;cytosol;cytoskeleton;nucleus;other cell component	other molecular function		11215	ENSG00000023516	AKAP11	hsa:11215; O75124; Q9NUK7; Q9UKA4	G protein signaling		1	0				183.5	259.7	156.9				187833	265847	160591	n/a	n/a	n/a	Peak Found	High	Peak Found	1
TRUE	High	Master Protein	O43823	A-kinase anchor protein 8 OS=Homo sapiens OX=9606 GN=AKAP8 PE=1 SV=1	0	22.095	9	4	7	4	692	76.1	5.15	8.49	4	cell cycle OR cell proliferation;cell organization and biogenesis;stress response;transport;signal transduction;other biological processes	nucleus;other cell component	nucleic acid binding activity;other molecular function	Pf04988	10270	ENSG00000105127	AKAP8	hsa:10270; O43823	miR-targeted genes in lymphocytes; miR-targeted genes in squamous cell; G protein signaling		3	0				237.1	179.8	183.1				2.65844e+06	2.01538e+06	2.05233e+06	n/a	n/a	n/a	High	High	High	1
TRUE	High	Master Protein	Q9ULX6	A-kinase anchor protein 8-like OS=Homo sapiens OX=9606 GN=AKAP8L PE=1 SV=4	0	48.235	12	7	24	7	646	71.6	5.05	39.23	7	cell cycle OR cell proliferation;cell organization and biogenesis;RNA metabolism OR transcription;other metabolic processes;other biological processes	nucleus;other cell component	nucleic acid binding activity;other molecular function	Pf04988	26993	ENSG00000011243	AKAP8L	B4DJ74; B5BU90; hsa:26993; O94792; Q96J58; Q9NRQ0; Q9UGM0; Q9ULX6		Formation of WDR5-containing histone-modifying complexes	1	0				191.3	189.3	219.4				1.03085e+07	1.02041e+07	1.18277e+07	n/a	n/a	n/a	High	High	High	1
TRUE	High	Master Protein	P24752	Acetyl-CoA acetyltransferase, mitochondrial OS=Homo sapiens OX=9606 GN=ACAT1 PE=1 SV=1	0	38.614	23	6	10	6	427	45.2	8.85	23.16	6	other metabolic processes;stress response;developmental processes;other biological processes	mitochondrion;ER/Golgi	other molecular function	Pf00108, Pf02803	38	ENSG00000075239	ACAT1	B2R6H1; G3XAB4; hsa:38; P24752; Q96FG8	Fatty acid beta-oxidation; Tryptophan metabolism; SARS-CoV-2 and COVID-19 pathway	Mitochondrial protein degradation; Maturation of TCA enzymes and regulation of TCA cycle; Branched-chain amino acid catabolism; Utilization of Ketone Bodies; Synthesis of Ketone Bodies; Beta-ketothiolase deficiency	9	0				146.9	195	258.2				2.38236e+06	3.16187e+06	4.18676e+06	n/a	n/a	n/a	High	High	High	1
TRUE	High	Master Protein	Q13085	Acetyl-CoA carboxylase 1 OS=Homo sapiens OX=9606 GN=ACACA PE=1 SV=2	0	74.944	9	18	30	18	2346	265.4	6.37	35.83	18	cell organization and biogenesis;other metabolic processes;other biological processes	cytosol;cytoskeleton;mitochondrion;nucleus	other molecular function	Pf00289, Pf00364, Pf01039, Pf02785, Pf02786, Pf08326, Pf21385	31	ENSG00000275176; ENSG00000278540	ACACA	B2RP68; B2ZZ90; hsa:31; Q13085; Q6KEV6; Q6XDA8; Q7Z2G8; Q7Z561; Q7Z563; Q7Z564; Q86WB2; Q86WB3	AMP-activated protein kinase signaling; Sterol regulatory element-binding proteins (SREBP) signaling; Leptin signaling; Corticotropin-releasing hormone signaling; Mesodermal commitment pathway; Fatty acid biosynthesis; VEGFA-VEGFR2 signaling; Focal adhesion: PI3K-Akt-mTOR-signaling; Leptin and adiponectin; Lipid metabolism pathway; Clear cell renal cell carcinoma pathways; Hereditary leiomyomatos…	ChREBP activates metabolic gene expression; Biotin transport and metabolism; Carnitine shuttle; Activation of gene expression by SREBF (SREBP); Fatty acyl-CoA biosynthesis; Defective HLCS causes multiple carboxylase deficiency	25	0	7.4	15.9	27.3	191	181.1	177.3	292271	625718	1.07473e+06	7.52722e+06	7.13827e+06	6.9856e+06	Peak Found	Peak Found	Peak Found	High	High	High	1
TRUE	High	Master Protein	Q9BTT0	Acidic leucine-rich nuclear phosphoprotein 32 family member E OS=Homo sapiens OX=9606 GN=ANP32E PE=1 SV=1	0	4.512	6	1	1	1	268	30.7	3.85	1.95	1	cell organization and biogenesis;protein metabolism;other metabolic processes;other biological processes	plasma membrane;other membranes;ER/Golgi;nucleus;other cytoplasmic organelle;other cell component	enzyme regulator activity;other molecular function	Pf14580	81611	ENSG00000143401	ANP32E	B4E0I6; E9PEA6; hsa:81611; Q5TB18; Q5TB20; Q8N1S4; Q8WWW9; Q9BTT0			0	0													n/a	n/a	n/a	n/a	n/a	High	1
TRUE	Medium	Master Protein	Q9BV57	Acireductone dioxygenase OS=Homo sapiens OX=9606 GN=ADI1 PE=1 SV=1	0.021	1.307	8	1	1	1	179	21.5	5.68	0	1	other metabolic processes	plasma membrane;other membranes;cytosol;nucleus;other cell component	other molecular function	Pf03079	55256	ENSG00000182551	ADI1	D6W4Y3; hsa:55256; Q53HW3; Q53QD3; Q57YV7; Q68CK2; Q6ZSF7; Q7Z512; Q96P85; Q9BV57; Q9NV57	Methionine de novo and salvage pathway	Methionine salvage pathway	2	0													n/a	n/a	n/a	n/a	High	n/a	1	Met-loss [N-Term]
TRUE	High	Master Protein	P68032	Actin, alpha cardiac muscle 1 OS=Homo sapiens OX=9606 GN=ACTC1 PE=1 SV=1	0	93.843	30	11	151	1	377	42	5.39	246.43	11	cell organization and biogenesis;developmental processes;other biological processes	cytosol;cytoskeleton;other cell component	cytoskeletal activity;other molecular function	Pf00022	70	ENSG00000159251	ACTC1	hsa:70; P04270; P68032	Cardiac progenitor differentiation; Myometrial relaxation and contraction pathways; Striated muscle contraction pathway; Mechanoregulation and pathology of YAP/TAZ via Hippo and non-Hippo mechanisms; 22q11.2 copy number variation syndrome; Pleural mesothelioma	Formation of the dystrophin-glycoprotein complex (DGC); RHOA GTPase cycle; RHOB GTPase cycle; Striated Muscle Contraction	10	0				194.8	183.2	222				4.50839e+08	4.24141e+08	5.13766e+08	n/a	n/a	n/a	High	High	High	1
TRUE	High	Master Protein	P60709	Actin, cytoplasmic 1 OS=Homo sapiens OX=9606 GN=ACTB PE=1 SV=1	0	297.72	63	19	347	9	375	41.7	5.48	872.21	19	cell organization and biogenesis;developmental processes;other biological processes	plasma membrane;other membranes;cytosol;cytoskeleton;nucleus;other cell component	cytoskeletal activity;other molecular function	Pf00022	60	ENSG00000075624	ACTB	hsa:60; P02570; P60709; P70514; P99021; Q11211; Q64316; Q75MN2; Q96B34; Q96HG5	Arrhythmogenic right ventricular cardiomyopathy; Pathogenic Escherichia coli infection; Common pathways underlying drug addiction; Myometrial relaxation and contraction pathways; Focal adhesion; Fas ligand pathway and stress induction of heat shock proteins; Ebola virus infection in host; Acute viral myocarditis; Thermogenesis; Mechanoregulation and pathology of YAP/TAZ via Hippo and non-Hippo me…	UCH proteinases; Regulation of endogenous retroelements by Piwi-interacting RNAs (piRNAs); B-WICH complex positively regulates rRNA expression; HATs acetylate histones; Sensory processing of sound by outer hair cells of the cochlea; Clathrin-mediated endocytosis; DNA Damage Recognition in GG-NER; Signaling by BRAF and RAF1 fusions; Signaling by moderate kinase activity BRAF mutants; Paradoxical a…	50	12	3.4	1.5	2.6	181.6	204.9	206.1	4.06278e+07	1.76124e+07	3.04246e+07	2.16531e+09	2.4423e+09	2.45691e+09	High	High	Peak Found	High	High	High	1
TRUE	High	Master Protein	O96019	Actin-like protein 6A OS=Homo sapiens OX=9606 GN=ACTL6A PE=1 SV=1	0	5.241	7	1	1	1	429	47.4	5.6	3.02	1	cell organization and biogenesis;DNA metabolism;other metabolic processes;stress response;developmental processes;signal transduction;other biological processes	plasma membrane;other membranes;nucleus;other cell component	other molecular function	Pf00022	86	ENSG00000136518	ACTL6A	B3KMN1; D3DNR9; hsa:86; O96019; Q8TAE5; Q9BVS8; Q9H0W6	Androgen receptor network in prostate cancer; Gastric cancer network 1; Tumor suppressor activity of SMARCB1; Thermogenesis; Kleefstra syndrome	RMTs methylate histone arginines; UCH proteinases; Regulation of endogenous retroelements by Piwi-interacting RNAs (piRNAs); RUNX1 interacts with co-factors whose precise effect on RUNX1 targets is not known; Regulation of MITF-M-dependent genes involved in pigmentation; HATs acetylate histones; DNA Damage Recognition in GG-NER	12	0													n/a	n/a	n/a	High	n/a	n/a	1
TRUE	High	Master Protein	P61160	Actin-related protein 2 OS=Homo sapiens OX=9606 GN=ACTR2 PE=1 SV=1	0	38.166	23	8	23	8	394	44.7	6.74	48.49	8	cell cycle OR cell proliferation;cell organization and biogenesis;stress response;transport;other biological processes	non-structural extracellular;cytosol;cytoskeleton;nucleus;other cytoplasmic organelle;other cell component	cytoskeletal activity;other molecular function	Pf00022	10097	ENSG00000138071	ACTR2	B2RCP5; D6W5F4; E9PF41; hsa:10097; O15142; P61160; Q96C82	Physico-chemical features and toxicity-associated pathways; Embryonic stem cell pluripotency pathways	Regulation of actin dynamics for phagocytic cup formation; FCGR3A-mediated phagocytosis; Neutrophil degranulation; RHO GTPases Activate WASPs and WAVEs; Clathrin-mediated endocytosis; EPHB-mediated forward signaling	8	0	75.2	95	68.2	117.9	131.3	112.4	6.67227e+06	8.41966e+06	6.04529e+06	1.04536e+07	1.16431e+07	9.96745e+06	Peak Found	Peak Found	Peak Found	High	High	High	1
TRUE	High	Master Protein	O15144	Actin-related protein 2/3 complex subunit 2 OS=Homo sapiens OX=9606 GN=ARPC2 PE=1 SV=1	0	5.608	10	3	4	3	300	34.3	7.36	3.96	3	cell organization and biogenesis;other biological processes	plasma membrane;other membranes;cytosol;cytoskeleton;ER/Golgi;nucleus;other cytoplasmic organelle;other cell component	cytoskeletal activity	Pf04045	10109	ENSG00000163466	ARPC2	hsa:10109; O15144; Q92801; Q9P1D4	Pathogenic Escherichia coli infection	Regulation of actin dynamics for phagocytic cup formation; FCGR3A-mediated phagocytosis; RHO GTPases Activate WASPs and WAVEs; Clathrin-mediated endocytosis; EPHB-mediated forward signaling	6	0				201.4	190.1	208.6				342288	323097	354568	n/a	n/a	n/a	High	High	High	1
TRUE	High	Master Protein	P59998	Actin-related protein 2/3 complex subunit 4 OS=Homo sapiens OX=9606 GN=ARPC4 PE=1 SV=3	0	14.4	23	4	9	4	168	19.7	8.43	12.14	4	cell organization and biogenesis	cytosol;cytoskeleton;nucleus;other cell component	cytoskeletal activity;other molecular function	Pf05856	10093	ENSG00000241553	ARPC4	C9JWM7; E7ETI0; F6TTL5; hsa:10093; O15509; P59998; Q6P0W5; Q96QJ3	Pathogenic Escherichia coli infection	FCGR3A-mediated phagocytosis; EPHB-mediated forward signaling; Regulation of actin dynamics for phagocytic cup formation; RHO GTPases Activate WASPs and WAVEs; Clathrin-mediated endocytosis	6	0	101.7	104.6		115.5	149.2	129	1.70867e+06	1.75822e+06		1.94127e+06	2.50674e+06	2.16765e+06	Peak Found	Peak Found	n/a	High	High	High	1
TRUE	High	Master Protein	Q9BPX5	Actin-related protein 2/3 complex subunit 5-like protein OS=Homo sapiens OX=9606 GN=ARPC5L PE=1 SV=1	0	3.589	8	1	1	1	153	16.9	6.6	2.15	1	cell organization and biogenesis;other biological processes	cytoskeleton;other cell component	cytoskeletal activity	Pf04699	81873	ENSG00000136950	ARPC5L	hsa:81873; Q7Z523; Q9BPX5	Pathogenic Escherichia coli infection; VEGFA-VEGFR2 signaling		2	0													n/a	n/a	n/a	n/a	n/a	High	1
TRUE	High	Master Protein	P61158	Actin-related protein 3 OS=Homo sapiens OX=9606 GN=ACTR3 PE=1 SV=3	0	19.345	13	5	8	5	418	47.3	5.88	9.21	5	cell cycle OR cell proliferation;cell organization and biogenesis;stress response;other biological processes	cytosol;cytoskeleton;nucleus;other cell component	cytoskeletal activity;other molecular function	Pf00022	10096	ENSG00000115091	ACTR3	hsa:10096; P32391; P61158; Q53QM2	Physico-chemical features and toxicity-associated pathways	Regulation of actin dynamics for phagocytic cup formation; FCGR3A-mediated phagocytosis; RHO GTPases Activate WASPs and WAVEs; Clathrin-mediated endocytosis; EPHB-mediated forward signaling	6	0				200	179.3	220.7				2.51713e+06	2.25746e+06	2.77761e+06	n/a	n/a	n/a	High	High	High	1
TRUE	High	Master Protein	P53999	Activated RNA polymerase II transcriptional coactivator p15 OS=Homo sapiens OX=9606 GN=SUB1 PE=1 SV=3	0	10.419	26	3	5	3	127	14.4	9.6	6.66	3	RNA metabolism OR transcription;other metabolic processes;other biological processes	nucleus;other cell component	nucleic acid binding activity;other molecular function	Pf02229	10923	ENSG00000113387	SUB1	hsa:10923; P53999; Q96L29			0	0	30.6	45.9	51.5	149.4	151.4	171.2	236493	354970	397619	1.15435e+06	1.17014e+06	1.323e+06	Peak Found	Peak Found	Peak Found	High	High	High	1
TRUE	High	Master Protein	Q9C0C7	Activating molecule in BECN1-regulated autophagy protein 1 OS=Homo sapiens OX=9606 GN=AMBRA1 PE=1 SV=2	0	4.427	2	2	3	2	1298	142.4	7.18	0	2	cell organization and biogenesis;protein metabolism;other metabolic processes;stress response;developmental processes;other biological processes	other membranes;cytosol;cytoskeleton;mitochondrion;ER/Golgi;nucleus;other cytoplasmic organelle;other cell component	enzyme regulator activity;other molecular function	Pf00400	55626	ENSG00000110497	AMBRA1	A6XN33; D3DQP8; G3V193; hsa:55626; Q86XD6; Q9C0C7; Q9H8Z0; Q9NXE7	Alzheimer's disease and miRNA effects; Nanoparticle triggered autophagic cell death; Autophagy; Alzheimer's disease; Clock-controlled autophagy in bone metabolism	Macroautophagy	6	0				209.6	144.7	245.7				562381	388137	659304	n/a	n/a	n/a	High	High	High	1
TRUE	High	Master Protein	Q8N9N2	Activating signal cointegrator 1 complex subunit 1 OS=Homo sapiens OX=9606 GN=ASCC1 PE=1 SV=1	0	3.884	2	1	1	1	400	45.5	5.54	2.48	1	DNA metabolism;other metabolic processes;stress response;other biological processes	nucleus;other cell component	nucleic acid binding activity	Pf00013, Pf10469	51008	ENSG00000138303	ASCC1	hsa:51008; Q5SW06; Q5SW07; Q8N9N2; Q96EI8; Q9Y307	Neuroinflammation	ALKBH3 mediated reversal of alkylation damage	2	0													n/a	n/a	n/a	High	n/a	n/a	1
TRUE	Medium	Master Protein	Q9H1I8	Activating signal cointegrator 1 complex subunit 2 OS=Homo sapiens OX=9606 GN=ASCC2 PE=1 SV=3	0.029	1.126	1	1	1	1	757	86.3	5.16	0	1	cell organization and biogenesis;protein metabolism;DNA metabolism;other metabolic processes;stress response;other biological processes	cytosol;translational apparatus;nucleus;other cell component	other molecular function	Pf02845	84164	ENSG00000100325	ASCC2	B7Z8E0; F5H6J9; hsa:84164; Q4TT54; Q8TAZ0; Q9H1I8; Q9H711; Q9H9D6		ALKBH3 mediated reversal of alkylation damage	1	0			111.3	141.4	200.2	147.1			86458.7	109795	155452	114205	n/a	n/a	Peak Found	Peak Found	High	Peak Found	1
TRUE	High	Master Protein	Q8N3C0	Activating signal cointegrator 1 complex subunit 3 OS=Homo sapiens OX=9606 GN=ASCC3 PE=1 SV=3	0	3.412	3	3	3	3	2202	251.3	7.09	0	3	cell organization and biogenesis;protein metabolism;DNA metabolism;other metabolic processes;stress response	cytosol;translational apparatus;nucleus;other cell component	other molecular function	Pf00270, Pf00271, Pf02889, Pf23445	10973	ENSG00000112249	ASCC3	E7EW23; hsa:10973; O43738; Q4G1A0; Q5VTN2; Q8N3C0; Q9H1I9; Q9H5A2; Q9NTR0	Mesodermal commitment pathway; VEGFA-VEGFR2 signaling	ALKBH3 mediated reversal of alkylation damage	3	0				148.6	223.5	228				274413	412776	421048	n/a	n/a	n/a	High	High	Peak Found	1
TRUE	High	Master Protein	O95433	Activator of 90 kDa heat shock protein ATPase homolog 1 OS=Homo sapiens OX=9606 GN=AHSA1 PE=1 SV=1	0	12.225	12	3	6	3	338	38.3	5.53	10.42	3	protein metabolism;other metabolic processes;other biological processes	cytosol;ER/Golgi	other molecular function	Pf08327, Pf09229	10598	ENSG00000100591	AHSA1	B2R9L2; B4DUR9; hsa:10598; O95433; Q96IL6; Q9P060	T-cell antigen receptor (TCR) pathway during Staphylococcus aureus infection		1	0				195.3	202	202.7				1.5867e+06	1.64158e+06	1.64731e+06	n/a	n/a	n/a	High	High	High	1
TRUE	High	Master Protein	Q86WX3	Active regulator of SIRT1 OS=Homo sapiens OX=9606 GN=RPS19BP1 PE=1 SV=1	0	5.046	10	1	3	1	136	15.4	10.74	6.07	1	other biological processes	cytosol;nucleus;other cell component	other molecular function	Pf15684	91582	ENSG00000187051	RPS19BP1	B0QY96; hsa:91582; Q5JZA1; Q86WX3		Regulation of HSF1-mediated heat shock response	1	0													n/a	n/a	n/a	High	High	High	1
TRUE	High	Master Protein	Q9H2P0	Activity-dependent neuroprotector homeobox protein OS=Homo sapiens OX=9606 GN=ADNP PE=1 SV=1	0	6.216	2	2	5	2	1102	123.5	7.34	3.42	2	cell organization and biogenesis;developmental processes;signal transduction;other biological processes	non-structural extracellular;nucleus;other cell component	cytoskeletal activity;nucleic acid binding activity;other molecular function	Pf00046, Pf19627	23394	ENSG00000101126	ADNP	E1P5Y2; hsa:23394; O94881; Q5BKU2; Q9H2P0; Q9UG34			0	0				179.1	214.3	206.6				644992	771573	744154	n/a	n/a	n/a	High	High	High	1
TRUE	High	Master Protein	Q53H12	Acylglycerol kinase, mitochondrial OS=Homo sapiens OX=9606 GN=AGK PE=1 SV=2	0	17.498	14	4	8	4	422	47.1	8.09	9.57	4	cell organization and biogenesis;other metabolic processes;transport	other membranes;cytosol;mitochondrion;other cell component	kinase activity;other molecular function	Pf00781, Pf19712	55750	ENSG00000006530; ENSG00000262327	AGK	hsa:55750; Q53H12; Q75KN1; Q96GC3; Q9NP48	Disorders of mitochondrial homeostatis, dynamics, protein import, and quality control	Signaling by BRAF and RAF1 fusions; Glycerophospholipid biosynthesis	3	0				193.2	195.6	211.2				1.89242e+06	1.91536e+06	2.06835e+06	n/a	n/a	n/a	High	High	High	1
TRUE	High	Master Protein	P23526	Adenosylhomocysteinase OS=Homo sapiens OX=9606 GN=AHCY PE=1 SV=4	0	9.317	8	3	3	3	432	47.7	6.34	2.17	3	other metabolic processes	cytosol;ER/Golgi;nucleus;other cell component	other molecular function	Pf00670, Pf05221	191	ENSG00000101444	AHCY	A8K307; B3KUN3; E1P5P2; F5H737; hsa:191; P23526; Q96A36	Folate metabolism; Trans-sulfuration pathway; One-carbon metabolism; Trans-sulfuration, one-carbon metabolism and related pathways; Methionine de novo and salvage pathway; Ethanol effects on histone modifications; Spina bifida	Methylation; Sulfur amino acid metabolism; Metabolism of ingested SeMet, Sec, MeSec into H2Se; Defective AHCY causes HMAHCHD	11	0				140.5	178.8	280.8				268155	341265	535975	n/a	n/a	n/a	High	High	High	1
TRUE	Medium	Master Protein	Q96PN6	Adenylate cyclase type 10 OS=Homo sapiens OX=9606 GN=ADCY10 PE=1 SV=3	0.029	1.12	2	1	1	1	1610	187	7.31	0	1	cell organization and biogenesis;other metabolic processes;transport;developmental processes;signal transduction;other biological processes	non-structural extracellular;plasma membrane;other membranes;cytosol;cytoskeleton;nucleus;other cell component	other molecular function	Pf00211	55811	ENSG00000143199	ADCY10	B4DZF0; F5GWS5; hsa:55811; O95558; Q5R329; Q5R330; Q8WXV4; Q96PN6; Q9NNX0	Endothelin pathways; Phosphodiesterases in neuronal function; Thermogenesis; Envelope proteins and their potential roles in EDMD physiopathology	Hedgehog 'off' state	5	0													n/a	n/a	n/a	n/a	n/a	High	1
TRUE	High	Master Protein	Q9Y3D8	Adenylate kinase isoenzyme 6 OS=Homo sapiens OX=9606 GN=AK6 PE=1 SV=1	0	4.555	5	1	3	1	172	20	4.58	6.38	1	cell organization and biogenesis;RNA metabolism OR transcription;other metabolic processes;other biological processes	cytoskeleton;nucleus;other cell component	kinase activity;other molecular function	Pf13238	102157402	ENSG00000085231; ENSG00000279247	AK6	A8MSZ6; hsa:102157402; Q5F2S9; Q9Y3D8		Interconversion of nucleotide di- and triphosphates	1	0				227.2	187	185.7				2.51988e+06	2.07386e+06	2.05953e+06	n/a	n/a	n/a	High	High	High	1
TRUE	Medium	Master Protein	Q8N142	Adenylosuccinate synthetase isozyme 1 OS=Homo sapiens OX=9606 GN=ADSS1 PE=1 SV=1	0.042	0.962	3	1	1	1	457	50.2	8.59	0	1	other metabolic processes;stress response;other biological processes	cytosol;other cell component	cytoskeletal activity;other molecular function	Pf00709	122622	ENSG00000185100	ADSS1	hsa:122622; Q86TT6; Q8N142; Q8N714		Purine ribonucleoside monophosphate biosynthesis	1	0						600						170589	n/a	n/a	n/a	n/a	n/a	High	1
TRUE	High	Master Protein	P30520	Adenylosuccinate synthetase isozyme 2 OS=Homo sapiens OX=9606 GN=ADSS2 PE=1 SV=3	0	10.041	7	2	5	2	456	50.1	6.55	6.58	2	other metabolic processes;other biological processes	cytosol;mitochondrion;other cell component	other molecular function	Pf00709	159	ENSG00000035687	ADSS2	B1AQM5; hsa:159; P30520; Q96EG7		Purine ribonucleoside monophosphate biosynthesis	1	0				192.2	191.9	215.9				464754	464080	522120	n/a	n/a	n/a	High	High	High	1
TRUE	High	Master Protein	O95396	Adenylyltransferase and sulfurtransferase MOCS3 OS=Homo sapiens OX=9606 GN=MOCS3 PE=1 SV=1	0.001	3.065	2	1	2	1	460	49.6	6.21	1.62	1	protein metabolism;RNA metabolism OR transcription;other metabolic processes	cytosol;other cell component	other molecular function	Pf00581, Pf00899	27304	ENSG00000124217	MOCS3	hsa:27304; O95396	Metabolic epileptic disorders	Molybdenum cofactor biosynthesis	2	0				184.3	199.2	216.5				882613	953874	1.03687e+06	n/a	n/a	n/a	Peak Found	High	High	1
TRUE	High	Master Protein	P61204	ADP-ribosylation factor 3 OS=Homo sapiens OX=9606 GN=ARF3 PE=1 SV=2	0	32.355	45	6	17	2	181	20.6	7.43	29.1	6	transport	plasma membrane;other membranes;ER/Golgi;other cell component	other molecular function	Pf00025	377	ENSG00000134287	ARF3	A8K6G8; B7ZB63; hsa:377; P16587; P61204		COPI-dependent Golgi-to-ER retrograde traffic; COPI-mediated anterograde transport; Synthesis of PIPs at the Golgi membrane	3	0				207.4	200.3	192.3				468398	452379	434387	n/a	n/a	n/a	High	High	High	1
TRUE	High	Master Protein	P18085	ADP-ribosylation factor 4 OS=Homo sapiens OX=9606 GN=ARF4 PE=1 SV=3	0	36.116	52	7	19	4	180	20.5	7.14	36.3	7	cell organization and biogenesis;transport;developmental processes;other biological processes	plasma membrane;other membranes;cytosol;ER/Golgi;other cell component	signal transduction activity or receptor binding;enzyme regulator activity;other molecular function	Pf00025	378	ENSG00000168374	ARF4	B2R7J7; hsa:378; P18085; P21371	miR-targeted genes in leukocytes; miR-targeted genes in lymphocytes; miR-targeted genes in muscle cell; miR-targeted genes in squamous cell; VEGFA-VEGFR2 signaling	COPI-dependent Golgi-to-ER retrograde traffic; COPI-mediated anterograde transport; VxPx cargo-targeting to cilium	8	0				203.9	175.7	220.4				1.47901e+07	1.27436e+07	1.59839e+07	n/a	n/a	n/a	High	High	High	1
TRUE	High	Master Protein	P84085	ADP-ribosylation factor 5 OS=Homo sapiens OX=9606 GN=ARF5 PE=1 SV=2	0	31.765	51	7	21	3	180	20.5	6.79	26.25	7	transport	plasma membrane;other membranes;ER/Golgi;other cell component	other molecular function	Pf00025	381	ENSG00000004059	ARF5	hsa:381; P26437; P84085	2q37 copy number variation syndrome	COPI-mediated anterograde transport; COPI-dependent Golgi-to-ER retrograde traffic	3	4	12.4	23.6		175.4	198.9	189.8	739441	1.41015e+06		1.04929e+07	1.18982e+07	1.13567e+07	n/a	n/a	n/a	High	High	High	1
TRUE	High	Master Protein	P40616	ADP-ribosylation factor-like protein 1 OS=Homo sapiens OX=9606 GN=ARL1 PE=1 SV=1	0	32.253	34	5	12	5	181	20.4	5.72	30.53	5	cell organization and biogenesis;other metabolic processes;transport;other biological processes	other membranes;cytosol;ER/Golgi;other cell component	enzyme regulator activity;other molecular function	Pf00025	400	ENSG00000120805	ARL1	B4DWW1; hsa:400; P40616; P80417; Q53XB1		Retrograde transport at the Trans-Golgi-Network	1	0				211.6	190.6	197.8				7.15624e+06	6.44476e+06	6.68954e+06	n/a	n/a	n/a	High	High	High	1
TRUE	High	Master Protein	Q66PJ3	ADP-ribosylation factor-like protein 6-interacting protein 4 OS=Homo sapiens OX=9606 GN=ARL6IP4 PE=1 SV=3	0	7.686	12	2	3	2	237	26.4	10.86	0	2	RNA metabolism OR transcription;other metabolic processes	nucleus		Pf10500	51329	ENSG00000182196	ARL6IP4	A4UCR8; B3V0L0; B3V0L1; hsa:51329; Q4F966; Q504R8; Q66PJ3; Q96BI2; Q9NR05; Q9P2R9			0	0				178.3	202.2	219.4				478600	542793	588883	Peak Found	Peak Found	n/a	High	High	High	1
TRUE	High	Master Protein	P12235	ADP/ATP translocase 1 OS=Homo sapiens OX=9606 GN=SLC25A4 PE=1 SV=4	0	40.311	21	7	34	1	298	33	9.76	55.44	7	cell organization and biogenesis;other metabolic processes;transport;other biological processes	plasma membrane;other membranes;mitochondrion	transporter activity	Pf00153	291	ENSG00000151729	SLC25A4	D3DP59; hsa:291; P12235	Electron transport chain: OXPHOS system in mitochondria; Alzheimer's disease and miRNA effects; Synaptic vesicle pathway; Alzheimer's disease; Sudden infant death syndrome (SIDS) susceptibility pathways	Transport of nucleosides and free purine and pyrimidine bases across the plasma membrane; Mitochondrial protein import; Vpr-mediated induction of apoptosis by mitochondrial outer membrane permeabilization; Mitochondrial Uncoupling	9	0													n/a	n/a	n/a	n/a	n/a	High	1
TRUE	High	Master Protein	P05141	ADP/ATP translocase 2 OS=Homo sapiens OX=9606 GN=SLC25A5 PE=1 SV=7	0	72.78	36	12	67	4	298	32.8	9.69	116.78	12	cell cycle OR cell proliferation;cell organization and biogenesis;other metabolic processes;transport;other biological processes	plasma membrane;other membranes;cytoskeleton;mitochondrion	transporter activity;other molecular function	Pf00153	292	ENSG00000005022	SLC25A5	B2RCV1; hsa:292; O43350; P05141	Electron transport chain: OXPHOS system in mitochondria; Alzheimer's disease and miRNA effects; Alzheimer's disease	Transport of nucleosides and free purine and pyrimidine bases across the plasma membrane; Mitochondrial protein degradation; Vpr-mediated induction of apoptosis by mitochondrial outer membrane permeabilization	6	7	0.6	0.6	0.2	199.8	192.5	206.3	524697	570744	202404	1.80396e+08	1.73847e+08	1.86246e+08	Peak Found	Peak Found	Peak Found	High	High	High	1	Met-loss+Acetyl [N-Term]; Acetyl [N-Term]
TRUE	High	Master Protein	P12236	ADP/ATP translocase 3 OS=Homo sapiens OX=9606 GN=SLC25A6 PE=1 SV=4	0	55.855	34	11	59	3	298	32.8	9.74	101.5	11	cell organization and biogenesis;transport;other biological processes	other membranes;mitochondrion	transporter activity	Pf00153	293	ENSG00000169100; ENSG00000292334	SLC25A6	hsa:293; P12236; Q96C49	Electron transport chain: OXPHOS system in mitochondria; Alzheimer's disease and miRNA effects; Alzheimer's disease	Mitochondrial protein degradation; Transport of nucleosides and free purine and pyrimidine bases across the plasma membrane; Mitochondrial protein import; Influenza Virus Induced Apoptosis; Vpr-mediated induction of apoptosis by mitochondrial outer membrane permeabilization	8	0			1.1	212	197.7	189.2			97774.7	1.80299e+07	1.6815e+07	1.60873e+07	n/a	n/a	Peak Found	High	High	High	1	Met-loss+Acetyl [N-Term]
TRUE	High	Master Protein	Q9Y4W6	AFG3-like protein 2 OS=Homo sapiens OX=9606 GN=AFG3L2 PE=1 SV=2	0	8.665	2	2	4	2	797	88.5	8.66	4.13	2	cell organization and biogenesis;protein metabolism;other metabolic processes;transport;developmental processes;other biological processes	other membranes;mitochondrion	other molecular function	Pf00004, Pf01434, Pf06480, Pf17862	10939	ENSG00000141385	AFG3L2	hsa:10939; Q6P1L0; Q9Y4W6	Ciliary landscape; 10q22q23 copy number variation; Disorders of mitochondrial homeostatis, dynamics, protein import, and quality control	Mitochondrial protein degradation; Processing of SMDT1	5	0				197.1	203.2	199.7				1.50822e+06	1.55484e+06	1.52807e+06	n/a	n/a	n/a	High	High	High	1
TRUE	High	Master Protein	P49588	Alanine--tRNA ligase, cytoplasmic OS=Homo sapiens OX=9606 GN=AARS1 PE=1 SV=2	0	48.45	13	9	19	9	968	106.7	5.53	37.38	9	protein metabolism;RNA metabolism OR transcription;other metabolic processes;developmental processes;other biological processes	cytosol;mitochondrion;nucleus;other cell component	nucleic acid binding activity;other molecular function	Pf01411, Pf02272, Pf07973	16	ENSG00000090861	AARS1	A6NF14; B4DR45; hsa:16; P49588; Q53GV7; Q96FA0	IL18 signaling	Cytosolic tRNA aminoacylation	2	0				201.7	197.6	200.7				8475371	8.30404e+06	8.43317e+06	n/a	n/a	n/a	High	High	High	1
TRUE	High	Master Protein	Q5JTZ9	Alanine--tRNA ligase, mitochondrial OS=Homo sapiens OX=9606 GN=AARS2 PE=1 SV=1	0	42.536	16	10	24	10	985	107.3	6.27	20.07	10	protein metabolism;RNA metabolism OR transcription;other metabolic processes;other biological processes	mitochondrion	nucleic acid binding activity;other molecular function	Pf01411, Pf07973	57505	ENSG00000124608	AARS2	A2RRN5; hsa:57505; Q5JTZ9; Q8N198; Q96D02; Q9ULF0	Primary ovarian insufficiency; Primary ovarian insufficiency	Mitochondrial tRNA aminoacylation	3	0	75.8	145.7	53.8	101.4	111.1	112.2	4.83418e+06	9.29835e+06	3.4322e+06	6.47192e+06	7.09159e+06	7.16068e+06	Peak Found	Peak Found	Peak Found	High	High	High	1
TRUE	High	Master Protein	P02768	Albumin OS=Homo sapiens OX=9606 GN=ALB PE=1 SV=2	0	83.16	12	11	250	11	609	69.3	6.28	253.49	11	stress response;other biological processes	non-structural extracellular;ER/Golgi;other cell component	nucleic acid binding activity;other molecular function	Pf00273	213	ENSG00000163631	ALB	E7ESS9; hsa:213; O95574; P02768; P04277; Q13140; Q645G4; Q68DN5; Q6UXK4; Q86YG0; Q8IUK7; Q9P157; Q9P1I7; Q9UHS3; Q9UJZ0	Selenium micronutrient network; Vitamin B12 metabolism; Folate metabolism; Complement system; VEGFA-VEGFR2 signaling	Cytoprotection by HMOX1; Scavenging of heme from plasma; Platelet degranulation ; Regulation of Insulin-like Growth Factor (IGF) transport and uptake by Insulin-like Growth Factor Binding Proteins (IGFBPs); Post-translational protein phosphorylation; Aspirin ADME; Ciprofloxacin ADME; Recycling of bile acids and salts; Prednisone ADME; Heme degradation; HDL remodeling; Heme biosynthesis	17	0	198.3	194.3	207	0.1	0.1	0.1	2.22735e+10	2.18264e+10	2.32564e+10	1.32207e+07	1.4991e+07	1.58251e+07	High	High	High	High	High	High	1
TRUE	High	Master Protein	P51648	Aldehyde dehydrogenase family 3 member A2 OS=Homo sapiens OX=9606 GN=ALDH3A2 PE=1 SV=1	0	12.99	7	3	3	3	485	54.8	7.88	4.45	3	other metabolic processes;developmental processes;other biological processes	other membranes;cytosol;ER/Golgi;other cytoplasmic organelle;other cell component	other molecular function	Pf00171	224	ENSG00000072210	ALDH3A2	hsa:224; P51648; Q6I9T3; Q93011; Q96J37	Fragile X syndrome; Fluoroacetic acid toxicity	RND2 GTPase cycle; RND1 GTPase cycle	4	0				184.3	219.5	196.2				706152	841081	751996	n/a	n/a	n/a	High	High	Peak Found	1
TRUE	High	Master Protein	P30837	Aldehyde dehydrogenase X, mitochondrial OS=Homo sapiens OX=9606 GN=ALDH1B1 PE=1 SV=4	0	35.222	13	6	11	6	517	57.2	6.99	25.52	6	other metabolic processes	cytosol;mitochondrion;nucleus	other molecular function	Pf00171	219	ENSG00000137124	ALDH1B1	B2R8F0; hsa:219; P30837; Q8WX76; Q9BV45		Mitochondrial protein degradation; Ethanol oxidation	2	0	16.5	9.3	14.1	161	203.8	195.2	600899	337025	512990	5.84679e+06	7.40034e+06	7.08928e+06	Peak Found	Peak Found	Peak Found	High	High	High	1
TRUE	High	Master Protein	Q9BQI0	Allograft inflammatory factor 1-like OS=Homo sapiens OX=9606 GN=AIF1L PE=1 SV=1	0.003	2.059	6	1	1	1	150	17.1	7.2	0	1	cell organization and biogenesis	plasma membrane;other membranes;cytoskeleton;other cell component	cytoskeletal activity;other molecular function	Pf21008	83543	ENSG00000126878	AIF1L	B2RBC4; hsa:83543; Q6ZR40; Q8NAX7; Q8WU47; Q9BQI0; Q9H9G0			0	0				193.4	231.4	175.2				498860	596912	451832	n/a	n/a	n/a	Peak Found	Peak Found	High	1
TRUE	High	Master Protein	P12814	Alpha-actinin-1 OS=Homo sapiens OX=9606 GN=ACTN1 PE=1 SV=2	0	84.636	15	12	44	2	892	103	5.41	90.29	12	cell adhesion;cell organization and biogenesis;other biological processes	non-structural extracellular;plasma membrane;other membranes;cytosol;cytoskeleton;other cell component	signal transduction activity or receptor binding;cytoskeletal activity;nucleic acid binding activity;other molecular function	Pf00307, Pf00435, Pf08726	87	ENSG00000072110	ACTN1	B3V8S3; B4DHH3; B7TY16; hsa:87; P12814; Q1HE25; Q9BTN1	Arrhythmogenic right ventricular cardiomyopathy; Focal adhesion; Ebola virus infection in host; MFAP5 effect on permeability and motility of endothelial cells via cytoskeleton rearrangement; Regulation of actin cytoskeleton	RHOD GTPase cycle; RHOF GTPase cycle; Platelet degranulation ; Nephrin family interactions; Syndecan interactions; RHOBTB2 GTPase cycle; Regulation of cytoskeletal remodeling and cell spreading by IPP complex components	12	0				192.3	197.5	210.1				1.04831e+06	1.0768e+06	1.1455e+06	n/a	n/a	n/a	High	High	High	1
TRUE	High	Master Protein	O43707	Alpha-actinin-4 OS=Homo sapiens OX=9606 GN=ACTN4 PE=1 SV=2	0	261.122	48	33	132	23	911	104.8	5.44	265.24	33	cell organization and biogenesis;transport;signal transduction;other biological processes	non-structural extracellular;plasma membrane;other membranes;cytoskeleton;nucleus;other cell component	signal transduction activity or receptor binding;cytoskeletal activity;nucleic acid binding activity;other molecular function	Pf00307, Pf00435, Pf08726	81	ENSG00000130402; ENSG00000282844	ACTN4	A4K467; D6PXK4; hsa:81; O43707; O76048	Arrhythmogenic right ventricular cardiomyopathy; Primary focal segmental glomerulosclerosis (FSGS); Focal adhesion; Striated muscle contraction pathway; Ebola virus infection in host; Nephrotic syndrome; Alstrom syndrome	Platelet degranulation ; Nephrin family interactions	9	9		0.4	0.6	194.9	199.5	204.7		171665	241104	8.34726e+07	8.5438e+07	8.76778e+07	n/a	n/a	n/a	High	High	High	1
TRUE	High	Master Protein	P61163	Alpha-centractin OS=Homo sapiens OX=9606 GN=ACTR1A PE=1 SV=1	0	4.511	5	1	2	1	376	42.6	6.64	3.61	1	transport	cytosol;cytoskeleton;other cell component	other molecular function	Pf00022	10121	ENSG00000138107	ACTR1A	B2R6B0; hsa:10121; P42024; P61163	HDAC6 interactions in the central nervous system; 16p13.11 copy number variation syndrome	COPI-mediated anterograde transport; MHC class II antigen presentation; HSP90 chaperone cycle for steroid hormone receptors (SHR) in the presence of ligand; Recruitment of NuMA to mitotic centrosomes; COPI-independent Golgi-to-ER retrograde traffic; Regulation of PLK1 Activity at G2/M Transition; Loss of Nlp from mitotic centrosomes; Recruitment of mitotic centrosome proteins and complexes; Ancho…	13	0													n/a	n/a	n/a	n/a	High	High	1
TRUE	High	Master Protein	P06733	Alpha-enolase OS=Homo sapiens OX=9606 GN=ENO1 PE=1 SV=2	0	115.249	41	12	40	12	434	47.1	7.39	84.04	12	other metabolic processes;other biological processes	plasma membrane;other membranes;cytosol;cytoskeleton;nucleus;other cell component	nucleic acid binding activity;other molecular function	Pf00113, Pf03952	2023	ENSG00000074800	ENO1	B2RD59; hsa:2023; P06733; P22712; Q16704; Q4TUS4; Q53FT9; Q53HR3; Q658M5; Q6GMP2; Q71V37; Q7Z3V6; Q8WU71; Q96GV1; Q9BT62; Q9UCH6; Q9UM55	Clear cell renal cell carcinoma pathways; Metabolic reprogramming in colon cancer; Aerobic glycolysis - augmented; Aerobic glycolysis; IL18 signaling; Glycolysis and gluconeogenesis; Metabolic epileptic disorders	Glycolysis; Gluconeogenesis; Manipulation of host energy metabolism	10	0	4.4	2	2.3	196.9	204.5	189.8	376295	172283	198583	1.67741e+07	1.7422e+07	1.61676e+07	Peak Found	Peak Found	Peak Found	High	High	High	1
TRUE	High	Master Protein	P06280	Alpha-galactosidase A OS=Homo sapiens OX=9606 GN=GLA PE=1 SV=1	0	3.796	3	1	2	1	429	48.7	5.6	1.71	1	cell adhesion;cell organization and biogenesis;other metabolic processes;stress response;other biological processes	non-structural extracellular;other membranes;ER/Golgi;other cytoplasmic organelle;other cell component	signal transduction activity or receptor binding;other molecular function	Pf16499, Pf17450	2717	ENSG00000102393	GLA	hsa:2717; P06280; Q6LER7	Degradation pathway of sphingolipids, including diseases; Ciliary landscape	Neutrophil degranulation; Glycosphingolipid catabolism	4	0				221.4	202.6	176				1.87198e+06	1.71263e+06	1.48837e+06	n/a	n/a	n/a	Peak Found	High	High	1
TRUE	High	Master Protein	P08195	Amino acid transporter heavy chain SLC3A2 OS=Homo sapiens OX=9606 GN=SLC3A2 PE=1 SV=3	0	25.097	15	8	17	8	630	68	5.01	14.65	8	other metabolic processes;transport;other biological processes	plasma membrane;other membranes;nucleus;other cytoplasmic organelle;other cell component	transporter activity;nucleic acid binding activity;other molecular function	Pf00128, Pf16028	6520	ENSG00000168003	SLC3A2	hsa:6520; J3KPF3; P08195; Q13543	mRNA, protein, and metabolite inducation pathway by cyclosporin A; Ferroptosis; Proximal tubule transport; Pleural mesothelioma	Tryptophan catabolism; Basigin interactions; Amino acid transport across the plasma membrane; Defective SLC7A7 causes lysinuric protein intolerance (LPI)	8	0				194.8	217.5	187.7				7.33171e+06	8.18556e+06	7.06465e+06	n/a	n/a	n/a	High	High	High	1
TRUE	High	Master Protein	Q12904	Aminoacyl tRNA synthase complex-interacting multifunctional protein 1 OS=Homo sapiens OX=9606 GN=AIMP1 PE=1 SV=2	0	20.432	18	4	11	4	312	34.3	8.43	13.97	4	cell-cell signaling;protein metabolism;other metabolic processes;stress response;developmental processes;signal transduction;other biological processes	non-structural extracellular;cytosol;ER/Golgi;nucleus;other cell component	signal transduction activity or receptor binding;nucleic acid binding activity;other molecular function	Pf01588	9255	ENSG00000164022	AIMP1	B3KTR2; B4E1S7; hsa:9255; Q12904; Q6FG28; Q96CQ9	Ciliary landscape	Transcriptional and post-translational regulation of MITF-M expression and activity; Selenoamino acid metabolism; Cytosolic tRNA aminoacylation	4	0	74.4		6.6	178.8	163.2	176.9	1.12237e+06		99820.4	2.69691e+06	2.46127e+06	2.66767e+06	Peak Found	n/a	Peak Found	High	High	High	1
TRUE	High	Master Protein	Q13155	Aminoacyl tRNA synthase complex-interacting multifunctional protein 2 OS=Homo sapiens OX=9606 GN=AIMP2 PE=1 SV=2	0	10.114	9	2	7	2	320	35.3	8.22	9.56	2	cell organization and biogenesis;protein metabolism;other metabolic processes;developmental processes;other biological processes	cytosol;nucleus;other cell component	other molecular function	Pf00043, Pf16780, Pf18569	7965	ENSG00000106305	AIMP2	F8W950; hsa:7965; Q13155; Q75MR1; Q96CZ5; Q9P1L2	Osteoclast signaling; Transcriptional activation by NRF2 in response to phytochemicals; NRF2-ARE regulation	Transcriptional and post-translational regulation of MITF-M expression and activity; Selenoamino acid metabolism; Cytosolic tRNA aminoacylation	6	0				137.3	227.5	235.2				1.4833e+06	2.45778e+06	2.54151e+06	n/a	n/a	n/a	High	High	High	1
TRUE	High	Master Protein	Q06481	Amyloid beta precursor like protein 2 OS=Homo sapiens OX=9606 GN=APLP2 PE=1 SV=2	0	12.853	4	2	5	1	763	86.9	4.79	9.28	2	cell organization and biogenesis;developmental processes;signal transduction	plasma membrane;other membranes;ER/Golgi;nucleus	enzyme regulator activity;nucleic acid binding activity;other molecular function	Pf00014, Pf02177, Pf10515, Pf12924, Pf12925	334	ENSG00000084234	APLP2	B3KXX9; H7BXI4; hsa:334; Q06481; Q13861; Q14594; Q14662; Q71U10; Q7M4L3; Q9BT36	Splicing factor NOVA regulated synaptic proteins	Platelet degranulation ; Regulation of Insulin-like Growth Factor (IGF) transport and uptake by Insulin-like Growth Factor Binding Proteins (IGFBPs); Post-translational protein phosphorylation	4	0				262.8	168.5	168.8				685582	439496	440350	n/a	n/a	n/a	High	High	High	1
TRUE	High	Master Protein	P05067	Amyloid-beta precursor protein OS=Homo sapiens OX=9606 GN=APP PE=1 SV=3	0	15.438	6	4	10	3	770	86.9	4.82	7.49	4	cell adhesion;cell cycle OR cell proliferation;cell organization and biogenesis;protein metabolism;RNA metabolism OR transcription;other metabolic processes;stress response;transport;developmental processes;signal transduction;other biological processes	non-structural extracellular;plasma membrane;other membranes;cytosol;cytoskeleton;mitochondrion;ER/Golgi;nucleus;other cytoplasmic organelle;other cell component	signal transduction activity or receptor binding;enzyme regulator activity;nucleic acid binding activity;other molecular function	Pf00014, Pf02177, Pf03494, Pf10515, Pf12924, Pf12925	351	ENSG00000142192	APP	B2R5V1; B4DII8; D3DSD1; D3DSD2; D3DSD3; hsa:351; P05067; P09000; P78438; Q13764; Q13778; Q13793; Q16011; Q16014; Q16019; Q16020; Q6GSC0; Q8WZ99; Q9BT38; Q9UC33; Q9UCA9; Q9UCB6; Q9UCC8; Q9UCD1; Q9UQ58	Alzheimer's disease and miRNA effects; Endoderm differentiation; Apoptosis-related network due to altered Notch3 in ovarian cancer; Copper homeostasis; TGF-beta signaling pathway; Fragile X syndrome; Inclusion body myositis; Alzheimer's disease; GDNF signaling; DYRK1A involvement regarding cell proliferation in brain development; Neurogenesis regulation in the olfactory epithelium; 15q11q13 copy …	Amyloid fiber formation; G alpha (q) signalling events; G alpha (i) signalling events; ECM proteoglycans; Lysosome Vesicle Biogenesis; Platelet degranulation ; Regulation of Insulin-like Growth Factor (IGF) transport and uptake by Insulin-like Growth Factor Binding Proteins (IGFBPs); Post-translational protein phosphorylation; Insertion of tail-anchored proteins into the endoplasmic reticulum mem…	28	1	37.3	30.9	35.2	155.1	160.5	181	489885	405752	461513	2.0358e+06	2.10541e+06	2.37478e+06	n/a	Peak Found	n/a	High	High	High	1
TRUE	High	Master Protein	Q9H1A4	Anaphase-promoting complex subunit 1 OS=Homo sapiens OX=9606 GN=ANAPC1 PE=1 SV=1	0	5.65	1	2	4	2	1944	216.4	6.3	1.93	2	cell cycle OR cell proliferation;protein metabolism;other metabolic processes;other biological processes	cytosol;nucleus	other molecular function	Pf12859, Pf18122, Pf20518, Pf21282	64682	ENSG00000153107	ANAPC1	hsa:64682; Q2M3H8; Q9BSE6; Q9H1A4; Q9H8D0	Cell cycle; miR-targeted genes in leukocytes; miR-targeted genes in lymphocytes; miR-targeted genes in muscle cell; 2q13 copy number variation syndrome	Antigen processing: Ubiquitination & Proteasome degradation; Separation of Sister Chromatids; Autodegradation of Cdh1 by Cdh1:APC/C; APC/C:Cdc20 mediated degradation of Securin; APC/C:Cdh1 mediated degradation of Cdc20 and other APC/C:Cdh1 targeted proteins in late mitosis/early G1; Cdc20:Phospho-APC/C mediated degradation of Cyclin A; Assembly of the pre-replicative complex; CDK-mediated phospho…	23	0	110.7	90.6		117.2	94.5	187	246988	202183		261604	210863	417215	Peak Found	Peak Found	n/a	High	High	High	1
TRUE	High	Master Protein	Q9BS18	Anaphase-promoting complex subunit 13 OS=Homo sapiens OX=9606 GN=ANAPC13 PE=1 SV=1	0	5.208	14	1	1	1	74	8.5	4.18	1.93	1	protein metabolism;other metabolic processes;other biological processes	nucleus		Pf05839	25847	ENSG00000129055	ANAPC13	hsa:25847; Q9BS18; Q9Y3V0	Cell cycle	Antigen processing: Ubiquitination & Proteasome degradation	2	0													n/a	n/a	n/a	High	n/a	n/a	1
TRUE	High	Master Protein	Q9UJX3	Anaphase-promoting complex subunit 7 OS=Homo sapiens OX=9606 GN=ANAPC7 PE=1 SV=5	0	13.453	4	2	2	2	565	63.1	5.72	5.47	2	protein metabolism;other metabolic processes;developmental processes;other biological processes	cytosol;cytoskeleton;nucleus;other cell component	other molecular function	Pf13181, Pf13432		ENSG00000196510	ANAPC7	Q96AC4; Q96GF4; Q9BU24; Q9NT16; Q9UJX3	Cell cycle	Antigen processing: Ubiquitination & Proteasome degradation; Separation of Sister Chromatids; Autodegradation of Cdh1 by Cdh1:APC/C; APC/C:Cdc20 mediated degradation of Securin; APC/C:Cdh1 mediated degradation of Cdc20 and other APC/C:Cdh1 targeted proteins in late mitosis/early G1; Cdc20:Phospho-APC/C mediated degradation of Cyclin A; Assembly of the pre-replicative complex; CDK-mediated phospho…	19	0				153.5	244.7	201.8				762888	1.2157e+06	1.00248e+06	n/a	n/a	n/a	High	Peak Found	High	1	Acetyl [N-Term]
TRUE	High	Master Protein	Q13685	Angio-associated migratory cell protein OS=Homo sapiens OX=9606 GN=AAMP PE=1 SV=2	0	3.881	3	1	2	1	434	46.7	4.42	3.68	1	developmental processes;other biological processes	plasma membrane;other membranes;cytosol;cytoskeleton;other cell component	other molecular function	Pf00400	14	ENSG00000127837	AAMP	hsa:14; Q13685; Q8WUJ9; Q96H92	Nucleotide-binding oligomerization domain (NOD) pathway	Thromboxane signalling through TP receptor; Signaling by EGFR; NOD1/2 Signaling Pathway; Signaling by VEGF	5	0				233.9	163.5	202.5				527229	368507	456468	n/a	n/a	n/a	High	Peak Found	High	1
TRUE	High	Master Protein	Q4VCS5	Angiomotin OS=Homo sapiens OX=9606 GN=AMOT PE=1 SV=1	0	56.866	17	13	28	13	1084	118	7.64	32.08	13	cell organization and biogenesis;developmental processes;signal transduction;other biological processes	plasma membrane;other membranes;cytosol;cytoskeleton;nucleus;other cell component	other molecular function	Pf12240	154796	ENSG00000126016	AMOT	hsa:154796; Q4VCS5; Q504X5; Q9HD27; Q9UPT1	VEGFA-VEGFR2 signaling; Hippo-Merlin signaling dysregulation; Pleural mesothelioma; GNAQ pathways in port-wine stain		4	0	6.2	8.4	3.9	177.9	215.8	187.8	222812	301945	138764	6.36954e+06	7.72913e+06	6.72618e+06	Peak Found	Peak Found	Peak Found	High	High	High	1
TRUE	High	Master Protein	Q9NWX5	Ankyrin repeat and SOCS box protein 6 OS=Homo sapiens OX=9606 GN=ASB6 PE=1 SV=1	0	11.428	15	3	4	3	421	47.1	6.01	2.4	3	protein metabolism;other metabolic processes;signal transduction	cytosol		Pf07525, Pf12796, Pf13637	140459	ENSG00000148331	ASB6	hsa:140459; Q5SZB7; Q9BV15; Q9NWX5		Antigen processing: Ubiquitination & Proteasome degradation; Neddylation	2	0				164.3	227.2	208.5				597487	826128	757999	n/a	n/a	n/a	High	High	High	1
TRUE	High	Master Protein	P04083	Annexin A1 OS=Homo sapiens OX=9606 GN=ANXA1 PE=1 SV=2	0	5.571	4	1	2	1	346	38.7	7.02	2.16	1	cell organization and biogenesis;protein metabolism;other metabolic processes;stress response;transport;signal transduction;other biological processes	non-structural extracellular;plasma membrane;other membranes;cytosol;cytoskeleton;nucleus;other cytoplasmic organelle;other cell component	signal transduction activity or receptor binding;enzyme regulator activity;other molecular function	Pf00191	301	ENSG00000135046	ANXA1	B5BU38; hsa:301; P04083	Integrated breast cancer pathway; Spinal cord injury; VEGFA-VEGFR2 signaling; Prostaglandin synthesis and regulation	G alpha (q) signalling events; G alpha (i) signalling events; Interleukin-4 and Interleukin-13 signaling; Smooth Muscle Contraction; Formyl peptide receptors bind formyl peptides and many other ligands	9	0					400.2	199.8					463467	231343	n/a	n/a	n/a	n/a	High	High	1
TRUE	High	Master Protein	P07355	Annexin A2 OS=Homo sapiens OX=9606 GN=ANXA2 PE=1 SV=2	0	30.033	22	7	13	7	339	38.6	7.75	27.1	7	cell adhesion;cell organization and biogenesis;RNA metabolism OR transcription;other metabolic processes;transport;developmental processes;other biological processes	non-structural extracellular;extracellular matrix;plasma membrane;other membranes;cytosol;nucleus;other cytoplasmic organelle;other cell component	enzyme regulator activity;cytoskeletal activity;other molecular function	Pf00191	302	ENSG00000182718	ANXA2	hsa:302; P07355; Q567R4; Q6N0B3; Q8TBV2; Q96DD5; Q9UDH8	miR-targeted genes in leukocytes; miR-targeted genes in lymphocytes; miR-targeted genes in squamous cell; Gastrin signaling; CCL18 signaling; Prostaglandin synthesis and regulation	Neutrophil degranulation; Gene and protein expression by JAK-STAT signaling after Interleukin-12 stimulation; Turbulent (oscillatory, disturbed) flow shear stress activates signaling by PIEZO1 and integrins in endothelial cells; Smooth Muscle Contraction; Dissolution of Fibrin Clot	11	0	18.5	17	14.2	172.5	210	167.9	712524	654717	547365	6.66032e+06	8.10958e+06	6.48496e+06	Peak Found	Peak Found	Peak Found	High	High	High	1
TRUE	Medium	Master Protein	A6NF34	Anthrax toxin receptor-like OS=Homo sapiens OX=9606 GN=ANTXRL PE=3 SV=3	0.025	1.17	3	1	1	1	631	70.6	8.37	0	1		plasma membrane;other membranes;other cell component	other molecular function	Pf00092, Pf05587	195977	ENSG00000274209	ANTXRL	A6NF34; H3BPS2; hsa:195977			0	0													n/a	n/a	High	n/a	n/a	n/a	1
TRUE	High	Master Protein	O95782	AP-2 complex subunit alpha-1 OS=Homo sapiens OX=9606 GN=AP2A1 PE=1 SV=3	0.002	2.54	2	1	1	1	977	107.5	7.03	0	1	transport;other biological processes	plasma membrane;other membranes;cytosol;ER/Golgi;other cytoplasmic organelle;other cell component	signal transduction activity or receptor binding;other molecular function	Pf01602, Pf02296, Pf02883	160	ENSG00000196961	AP2A1	hsa:160; O95782; Q96CI7; Q96PP6; Q96PP7; Q9H070	miR-targeted genes in lymphocytes; miR-targeted genes in squamous cell; Synaptic vesicle pathway; VEGFA-VEGFR2 signaling; GABA receptor signaling; EGF/EGFR signaling; Fragile X syndrome; mBDNF and proBDNF regulation of GABA neurotransmission; Cell lineage map for neuronal differentiation	Potential therapeutics for SARS; Recycling pathway of L1; MHC class II antigen presentation; Cargo recognition for clathrin-mediated endocytosis; WNT5A-dependent internalization of FZD4; EPH-ephrin mediated repulsion of cells; LDL clearance; Trafficking of GluR2-containing AMPA receptors; Nef Mediated CD4 Down-regulation; Retrograde neurotrophin signalling; Nef Mediated CD8 Down-regulation; WNT5A…	23	0													n/a	n/a	n/a	n/a	n/a	High	1
TRUE	High	Master Protein	P53680	AP-2 complex subunit sigma OS=Homo sapiens OX=9606 GN=AP2S1 PE=1 SV=2	0	8.399	21	3	7	3	142	17	6.18	7.89	3	cell organization and biogenesis;transport;other biological processes	plasma membrane;other membranes;cytosol;other cytoplasmic organelle;other cell component	other molecular function	Pf01217	1175	ENSG00000042753	AP2S1	B2R4Z4; hsa:1175; O75977; P53680; Q6PK67	Synaptic vesicle pathway; VEGFA-VEGFR2 signaling; GABA receptor signaling; EGF/EGFR signaling; Fragile X syndrome	Potential therapeutics for SARS; Recycling pathway of L1; MHC class II antigen presentation; Cargo recognition for clathrin-mediated endocytosis; WNT5A-dependent internalization of FZD4; EPH-ephrin mediated repulsion of cells; LDL clearance; Nef Mediated CD4 Down-regulation; Retrograde neurotrophin signalling; Nef Mediated CD8 Down-regulation; WNT5A-dependent internalization of FZD2, FZD5 and ROR…	18	0				202.9	180.3	216.8				1.97025e+06	1.75012e+06	2.10484e+06	n/a	n/a	n/a	High	High	High	1
TRUE	High	Master Protein	O14617	AP-3 complex subunit delta-1 OS=Homo sapiens OX=9606 GN=AP3D1 PE=1 SV=1	0	7.843	1	1	3	1	1153	130.1	8.48	5.23	1	cell organization and biogenesis;transport;other biological processes	other membranes;ER/Golgi;other cytoplasmic organelle;other cell component		Pf01602, Pf06375	8943	ENSG00000065000	AP3D1	hsa:8943; O00202; O14617; O75262; Q59HF5; Q96G11; Q9H3C6	miR-targeted genes in leukocytes; miR-targeted genes in lymphocytes; miR-targeted genes in muscle cell; miR-targeted genes in squamous cell		4	0		123.5		132.9	189.3	154.3		208186		224076	319100	260059	n/a	Peak Found	n/a	High	High	High	1
TRUE	High	Master Protein	P02656	Apolipoprotein C-III OS=Homo sapiens OX=9606 GN=APOC3 PE=1 SV=1	0	9.539	16	1	2	1	99	10.8	5.41	0	1	cell organization and biogenesis;protein metabolism;other metabolic processes;transport;signal transduction;other biological processes	non-structural extracellular;other cytoplasmic organelle	signal transduction activity or receptor binding;enzyme regulator activity;other molecular function	Pf05778	345	ENSG00000110245	APOC3	hsa:345; P02656; Q08E83; Q6Q786	PPAR-alpha pathway; Nuclear receptors meta-pathway; PPAR signaling; Statin inhibition of cholesterol production; Cholesterol metabolism	Retinoid metabolism and transport; Chylomicron assembly; Chylomicron remodeling; HDL remodeling	9	0	133.9	135.9	323.3	1.8	2.8	2.3	8.47609e+06	8.60323e+06	2.04669e+07	113358	176982	146692	Peak Found	High	High	Peak Found	Peak Found	Peak Found	1
TRUE	High	Master Protein	O95831	Apoptosis-inducing factor 1, mitochondrial OS=Homo sapiens OX=9606 GN=AIFM1 PE=1 SV=1	0	81.232	31	13	26	13	613	66.9	8.95	59.02	13	cell organization and biogenesis;stress response;transport;developmental processes;signal transduction;other biological processes	other membranes;cytosol;mitochondrion;nucleus;other cell component	nucleic acid binding activity;other molecular function	Pf00070, Pf14721	9131	ENSG00000156709	AIFM1	A4QPB4; B1ALN1; B2RB08; D3DTE9; E9PRR0; hsa:9131; O95831; Q1L6K4; Q1L6K6; Q2QKE4; Q5JUZ7; Q6I9X6; Q9Y3I3; Q9Y3I4	Apoptosis modulation and signaling; Nanomaterial induced apoptosis; Apoptosis modulation by HSP70; Disorders of mitochondrial homeostatis, dynamics, protein import, and quality control		4	0	7.2		5.2	185.9	194.2	207.5	703449		509858	1.80938e+07	1.88984e+07	2.01945e+07	Peak Found	n/a	Peak Found	High	High	High	1
TRUE	Medium	Master Protein	P52594	Arf-GAP domain and FG repeat-containing protein 1 OS=Homo sapiens OX=9606 GN=AGFG1 PE=1 SV=2	0.044	0.948	2	1	1	1	562	58.2	8.63	0	1	cell organization and biogenesis;other metabolic processes;transport	cytosol;nucleus;other cell component	enzyme regulator activity;nucleic acid binding activity;other molecular function	Pf01412	3267	ENSG00000173744	AGFG1	B3KUL1; E9PHX7; hsa:3267; P52594; Q15277; Q4VAS0; Q4VAS1; Q4VAS3; Q53QT8; Q53R11		Cargo recognition for clathrin-mediated endocytosis	2	0				163.1	298.9	138				145321	266275	122890	n/a	n/a	n/a	Peak Found	High	Peak Found	1
TRUE	High	Master Protein	P05089	Arginase-1 OS=Homo sapiens OX=9606 GN=ARG1 PE=1 SV=2	0	6.368	4	1	2	1	322	34.7	7.21	4.55	1	other metabolic processes;stress response;other biological processes	non-structural extracellular;cytosol;other cytoplasmic organelle;other cell component	other molecular function	Pf00491	383	ENSG00000118520	ARG1	A6NEA0; hsa:383; P05089; Q5JWT5; Q5JWT6; Q8TE72; Q9BS50	Spinal cord injury; Amino acid metabolism; IL18 signaling	Neutrophil degranulation; Urea cycle	5	0				180.1	231.4	188.5				834511	1.07262e+06	873676	n/a	n/a	n/a	Peak Found	High	High	1
TRUE	High	Master Protein	P54136	Arginine--tRNA ligase, cytoplasmic OS=Homo sapiens OX=9606 GN=RARS1 PE=1 SV=2	0	69.77	27	14	31	14	660	75.3	6.68	54.17	14	protein metabolism;RNA metabolism OR transcription;other metabolic processes	cytosol;nucleus;other cell component	nucleic acid binding activity;other molecular function	Pf00750, Pf03485, Pf05746	5917	ENSG00000113643	RARS1	B2RBS9; hsa:5917; P54136; Q53GY4; Q9BWA1	miR-targeted genes in lymphocytes; miR-targeted genes in muscle cell; miR-targeted genes in squamous cell; Amino acid metabolism	Transcriptional and post-translational regulation of MITF-M expression and activity; Selenoamino acid metabolism; Cytosolic tRNA aminoacylation	7	0		9	24.8	189.4	189.5	187.4		893560	2.46752e+06	1.88731e+07	1.88825e+07	1.86697e+07	n/a	Peak Found	Peak Found	High	High	High	1
TRUE	High	Master Protein	Q6NXE6	Armadillo repeat-containing protein 6 OS=Homo sapiens OX=9606 GN=ARMC6 PE=1 SV=2	0	27.087	13	5	9	5	501	54.1	6.24	18.98	5	other biological processes	cytosol		Pf00514	93436	ENSG00000105676	ARMC6	B4DI98; hsa:93436; O94999; Q6NXE6; Q9BTH5			0	0				208.2	196.2	195.7				3923293	3.69793e+06	3.68776e+06	n/a	n/a	n/a	High	High	High	1
TRUE	High	Master Protein	P08243	Asparagine synthetase [glutamine-hydrolyzing] OS=Homo sapiens OX=9606 GN=ASNS PE=1 SV=4	0	88.341	40	18	63	18	561	64.3	6.86	75.68	18	other metabolic processes;stress response;other biological processes	cytosol	other molecular function	Pf00733, Pf13537	440	ENSG00000070669	ASNS	A4D1I8; B4DXZ1; B7ZAA9; D6W5R3; E9PCI3; E9PCX6; hsa:440; P08184; P08243; Q15666; Q549T9; Q96HD0	Photodynamic therapy-induced unfolded protein response; Amino acid metabolism	Aspartate and asparagine metabolism; Response of EIF2AK1 (HRI) to heme deficiency; ATF4 activates genes in response to endoplasmic reticulum stress; Response of EIF2AK4 (GCN2) to amino acid deficiency	6	0	20.2	14.8	24.1	171.4	193.7	175.7	4.37485e+06	3.20161e+06	5.22781e+06	3.71339e+07	4.19727e+07	3.80703e+07	Peak Found	Peak Found	Peak Found	High	High	High	1
TRUE	High	Master Protein	P14868	Aspartate--tRNA ligase, cytoplasmic OS=Homo sapiens OX=9606 GN=DARS1 PE=1 SV=2	0	92.755	40	16	55	16	501	57.1	6.55	106.58	16	cell organization and biogenesis;protein metabolism;RNA metabolism OR transcription;other metabolic processes	cytosol;other cell component	other molecular function	Pf00152, Pf01336	1615	ENSG00000115866	DARS1	A8K3J2; D3DP77; hsa:1615; P14868; Q2TNI3; Q32Q69; Q53HV4; Q53YC5; Q68CR9; Q9BW52	Alanine and aspartate metabolism	Transcriptional and post-translational regulation of MITF-M expression and activity; Selenoamino acid metabolism; Cytosolic tRNA aminoacylation	4	0	9.5	7.5	11.6	188.2	194.7	188.4	1.26871e+06	991669	1.54963e+06	2.50442e+07	2.59107e+07	2.50764e+07	Peak Found	Peak Found	Peak Found	High	High	High	1
TRUE	High	Master Protein	Q9UBB4	Ataxin-10 OS=Homo sapiens OX=9606 GN=ATXN10 PE=1 SV=1	0	19.529	15	5	10	5	475	53.5	5.25	9.88	5	cell organization and biogenesis;developmental processes;other biological processes	plasma membrane;other membranes;cytosol;cytoskeleton;other cell component		Pf09759	25814	ENSG00000130638	ATXN10	A6NLC4; B4DG05; hsa:25814; O14998; O15009; Q6I9X4; Q9UBB4	Ciliopathies		1	0				196.5	189.7	213.9				703802	679494	766207	n/a	n/a	n/a	High	High	High	1
TRUE	High	Master Protein	P24539	ATP synthase F(0) complex subunit B1, mitochondrial OS=Homo sapiens OX=9606 GN=ATP5PB PE=1 SV=2	0.003	2.061	3	1	3	1	256	28.9	9.36	3.31	1	other metabolic processes;transport	other membranes;mitochondrion	transporter activity	Pf05405	515	ENSG00000116459	ATP5PB	hsa:515; P24539; Q9BQ68; Q9BRU8	Electron transport chain: OXPHOS system in mitochondria; 7q11.23 copy number variation syndrome; Oxidative phosphorylation	Cristae formation; Formation of ATP by chemiosmotic coupling	5	0	173.2	174.8		77.5	86.4	88.1	1.39887e+06	1.41253e+06		626363	697973	711581	Peak Found	Peak Found	n/a	High	High	High	1
TRUE	High	Master Protein	Q96IX5	ATP synthase membrane subunit K, mitochondrial OS=Homo sapiens OX=9606 GN=ATP5MK PE=1 SV=1	0	14.487	45	2	8	2	58	6.5	9.76	18.78	2	other metabolic processes	other membranes;mitochondrion		Pf14960	84833	ENSG00000173915	ATP5MK	B2R4N2; D3DR92; hsa:84833; Q96IX5		Cristae formation; Formation of ATP by chemiosmotic coupling	2	0				164.8	213.5	221.6				6.7191e+06	8.70289e+06	9.03415e+06	n/a	n/a	n/a	High	High	High	1	Met-loss [N-Term]
TRUE	High	Master Protein	P00846	ATP synthase subunit a OS=Homo sapiens OX=9606 GN=MT-ATP6 PE=1 SV=1	0	3.697	4	1	1	1	226	24.8	10.1	1.94	1	other metabolic processes;stress response;transport	other membranes;mitochondrion	transporter activity	Pf00119	4508	ENSG00000198899	MT-ATP6	hsa:4508; P00846; Q34772; Q5S8W5; Q5S9E7; Q5S9I6; Q5SA31; Q6RPB7; Q6VHC0; Q6VHE0; Q6WQF4; Q7YCC1; Q7YCF8; Q7YCG1; Q85KU8; Q85KX1; Q85L05; Q8HNQ4; Q8HNQ8; Q8WCX6; Q9B2U5; Q9B2Z2	Electron transport chain: OXPHOS system in mitochondria; 7q11.23 copy number variation syndrome; Oxidative phosphorylation	Mitochondrial protein degradation; Cristae formation; Formation of ATP by chemiosmotic coupling	6	0				203	186.9	210.1				970730	893674	1.00492e+06	n/a	n/a	n/a	Peak Found	Peak Found	High	1
TRUE	High	Master Protein	P25705	ATP synthase subunit alpha, mitochondrial OS=Homo sapiens OX=9606 GN=ATP5F1A PE=1 SV=1	0	168.092	45	18	59	18	553	59.7	9.13	150.67	18	other metabolic processes;transport;other biological processes	plasma membrane;other membranes;mitochondrion;other cell component	signal transduction activity or receptor binding;transporter activity;other molecular function	Pf00006, Pf00306, Pf02874	498	ENSG00000152234	ATP5F1A	A8K092; B4DY56; hsa:498; K7ENP3; P25705; Q53XX6; Q8IXV2; Q96FB4; Q96HW2; Q96IR6; Q9BTV8	Electron transport chain: OXPHOS system in mitochondria; 7q11.23 copy number variation syndrome; Oxidative phosphorylation	Mitochondrial protein import; Mitochondrial protein degradation; Cristae formation; Formation of ATP by chemiosmotic coupling	7	0	3.5	2.6		200.3	205.9	187.8	690067	515220		3.99882e+07	4.11195e+07	3.74919e+07	Peak Found	Peak Found	n/a	High	High	High	1
TRUE	High	Master Protein	P06576	ATP synthase subunit beta, mitochondrial OS=Homo sapiens OX=9606 GN=ATP5F1B PE=1 SV=3	0	188.751	54	19	61	19	529	56.5	5.4	160.41	19	other metabolic processes;transport;developmental processes;other biological processes	plasma membrane;other membranes;mitochondrion;other cell component	signal transduction activity or receptor binding;transporter activity;other molecular function	Pf00006, Pf02874, Pf22919	506	ENSG00000110955	ATP5F1B	A8K4X0; hsa:506; P06576; Q14283	Electron transport chain: OXPHOS system in mitochondria; 7q11.23 copy number variation syndrome; Oxidative phosphorylation	Transcriptional activation of mitochondrial biogenesis; Mitochondrial protein import; Mitochondrial protein degradation; Cristae formation; Formation of ATP by chemiosmotic coupling	8	0	4.5	1	0.7	202.1	198.1	193.6	1.08925e+06	234003	176992	4.917e+07	4.81944e+07	4.709e+07	Peak Found	Peak Found	Peak Found	High	High	High	1
TRUE	High	Master Protein	P56385	ATP synthase subunit e, mitochondrial OS=Homo sapiens OX=9606 GN=ATP5ME PE=1 SV=2	0	5.853	25	2	5	2	69	7.9	9.35	6.2	2	other metabolic processes;transport	other membranes;mitochondrion	transporter activity	Pf05680	521	ENSG00000169020	ATP5ME	hsa:521; P56385; Q0D2L9	Electron transport chain: OXPHOS system in mitochondria; Oxidative phosphorylation	Cristae formation; Formation of ATP by chemiosmotic coupling	4	0				197.8	213.8	188.4				1.60655e+06	1.73687e+06	1.53002e+06	n/a	n/a	n/a	High	High	High	1
TRUE	High	Master Protein	P56134	ATP synthase subunit f, mitochondrial OS=Homo sapiens OX=9606 GN=ATP5MF PE=1 SV=3	0	12.991	26	2	10	2	94	10.9	9.67	23.55	2	other metabolic processes;transport	other membranes;mitochondrion;nucleus		Pf10206	9551	ENSG00000241468	ATP5MF	C9J8H9; F8W7V3; hsa:9551; O76079; P56134; Q6IBB3; Q96L83; Q9BTI8	Electron transport chain: OXPHOS system in mitochondria; Oxidative phosphorylation	Cristae formation; Formation of ATP by chemiosmotic coupling	4	0				159.5	221.4	219				3.1409e+06	4.35955e+06	4.31269e+06	n/a	n/a	n/a	High	High	High	1
TRUE	High	Master Protein	O75964	ATP synthase subunit g, mitochondrial OS=Homo sapiens OX=9606 GN=ATP5MG PE=1 SV=3	0	6.056	11	1	3	1	103	11.4	9.64	5.99	1	other metabolic processes;transport	other membranes;mitochondrion	transporter activity	Pf04718	10632	ENSG00000167283	ATP5MG	A8K0K3; hsa:10632; O75964; Q96BV6; Q9UBZ7	Electron transport chain: OXPHOS system in mitochondria; Oxidative phosphorylation	Mitochondrial protein degradation; Cristae formation; Formation of ATP by chemiosmotic coupling	5	0													n/a	n/a	n/a	High	High	High	1
TRUE	High	Master Protein	P36542	ATP synthase subunit gamma, mitochondrial OS=Homo sapiens OX=9606 GN=ATP5F1C PE=1 SV=1	0	31.595	35	8	19	8	298	33	9.22	33.44	8	other metabolic processes;transport	other membranes;mitochondrion	transporter activity	Pf00231	509	ENSG00000165629	ATP5F1C	A8KA31; hsa:509; P36542; Q5VYP3; Q6I9V2; Q96AS8	Electron transport chain: OXPHOS system in mitochondria	Mitochondrial protein degradation; Cristae formation; Formation of ATP by chemiosmotic coupling	4	0		69.7		172.6	178.9	178.7		5.2523e+06		1.30019e+07	1.3476e+07	1.34559e+07	n/a	Peak Found	n/a	High	High	High	1
TRUE	High	Master Protein	P48047	ATP synthase subunit O, mitochondrial OS=Homo sapiens OX=9606 GN=ATP5PO PE=1 SV=1	0	5.194	10	2	4	2	213	23.3	9.96	3.8	2	other metabolic processes;transport	plasma membrane;other membranes;mitochondrion	transporter activity	Pf00213	539	ENSG00000241837	ATP5PO	B2R4E2; hsa:539; P48047; Q5U042; Q6IBI2	Electron transport chain: OXPHOS system in mitochondria; 7q11.23 copy number variation syndrome; Oxidative phosphorylation	Mitochondrial protein degradation; Cristae formation; Formation of ATP by chemiosmotic coupling	6	0				174	253.4	172.6				2.41742e+06	3.51921e+06	2.39732e+06	n/a	n/a	n/a	High	High	High	1
TRUE	High	Master Protein	P18859	ATP synthase-coupling factor 6, mitochondrial OS=Homo sapiens OX=9606 GN=ATP5PF PE=1 SV=1	0.002	2.655	18	1	2	1	108	12.6	9.52	0	1	other metabolic processes;transport	other membranes;mitochondrion	transporter activity	Pf05511	522	ENSG00000154723	ATP5PF	hsa:522; J3KQ83; P18859	Electron transport chain: OXPHOS system in mitochondria; Oxidative phosphorylation	Mitochondrial protein degradation; Cristae formation; Formation of ATP by chemiosmotic coupling	5	0					304.9	295.1					294456	285041	n/a	n/a	n/a	n/a	High	High	1
TRUE	High	Master Protein	P61221	ATP-binding cassette sub-family E member 1 OS=Homo sapiens OX=9606 GN=ABCE1 PE=1 SV=1	0	62.282	25	9	23	9	599	67.3	8.34	36.61	9	cell organization and biogenesis;protein metabolism;other metabolic processes;other biological processes	cytosol;mitochondrion;translational apparatus;other cell component	enzyme regulator activity;translation activity;other molecular function	Pf00005, Pf00037, Pf04068	6059	ENSG00000164163	ABCE1	hsa:6059; O88793; P61221; Q13181; Q13864; Q6NR76; Q96AL0; Q96B10; Q99K66		OAS antiviral response; Interferon alpha/beta signaling	2	0				214.4	210.2	175.4				6.89887e+06	6.7645e+06	5.64258e+06	n/a	n/a	n/a	High	High	High	1
TRUE	High	Master Protein	Q8NE71	ATP-binding cassette sub-family F member 1 OS=Homo sapiens OX=9606 GN=ABCF1 PE=1 SV=2	0	12.864	6	4	6	4	845	95.9	6.8	2.25	4	protein metabolism;other metabolic processes;stress response;other biological processes	cytosol;nucleus;other cell component	translation activity;other molecular function	Pf00005	23	ENSG00000204574; ENSG00000206490; ENSG00000225989; ENSG00000231129; ENSG00000232169; ENSG00000236149; ENSG00000236342	ABCF1	A2BF75; hsa:23; O14897; Q69YP6; Q8NE71	IL18 signaling	ABC-family proteins mediated transport	2	0				203.6	194.7	201.6				568842	543936	563191	n/a	n/a	n/a	High	Peak Found	High	1
TRUE	High	Master Protein	Q9UG63	ATP-binding cassette sub-family F member 2 OS=Homo sapiens OX=9606 GN=ABCF2 PE=1 SV=2	0	31.309	17	11	26	11	623	71.2	7.37	13.41	11		plasma membrane;other membranes	other molecular function	Pf00005, Pf12848	10061; 114483834	ENSG00000033050	ABCF2	hsa:10061; hsa:114483834; O60864; Q75MJ0; Q75MJ1; Q96TE8; Q9UG63	miR-targeted genes in lymphocytes; VEGFA-VEGFR2 signaling	NFE2L2 regulating MDR associated enzymes	3	0				234.9	152.4	212.7				1.14781e+07	7.44725e+06	1.03904e+07	n/a	n/a	n/a	High	High	High	1
TRUE	High	Master Protein	Q9NUQ8	ATP-binding cassette sub-family F member 3 OS=Homo sapiens OX=9606 GN=ABCF3 PE=1 SV=2	0	4.031	3	2	2	2	709	79.7	6.34	1.63	2	stress response		other molecular function	Pf00005, Pf12848	55324	ENSG00000161204	ABCF3	A8K241; hsa:55324; Q86UA2; Q8NAN1; Q96GS8; Q9H7A8; Q9NUQ8			0	0													n/a	n/a	n/a	n/a	n/a	High	1
TRUE	High	Master Protein	P53396	ATP-citrate synthase OS=Homo sapiens OX=9606 GN=ACLY PE=1 SV=3	0.002	2.945	1	1	2	1	1101	120.8	7.33	3.41	1	other metabolic processes	non-structural extracellular;cytosol;nucleus;other cytoplasmic organelle;other cell component	other molecular function	Pf00285, Pf00549, Pf02629, Pf16114, Pf24948	47	ENSG00000131473	ACLY	B4DIM0; B4E3P0; hsa:47; P53396; Q13037; Q9BRL0	Sterol regulatory element-binding proteins (SREBP) signaling; TCA cycle and deficiency of pyruvate dehydrogenase complex (PDHc); Fatty acid biosynthesis; Amino acid metabolism; Lipid metabolism pathway; Clear cell renal cell carcinoma pathways; Metabolic reprogramming in colon cancer; Bempedoic acid therapy in atherosclerosis and metabolic syndrome	Neutrophil degranulation; ChREBP activates metabolic gene expression; Fatty acyl-CoA biosynthesis	11	0													Peak Found	Peak Found	Peak Found	High	Peak Found	High	1
TRUE	High	Master Protein	P17858	ATP-dependent 6-phosphofructokinase, liver type OS=Homo sapiens OX=9606 GN=PFKL PE=1 SV=6	0	87.218	24	13	29	11	780	85	7.5	58.66	13	other metabolic processes;other biological processes	non-structural extracellular;cytosol;other cell component	kinase activity;other molecular function	Pf00365	5211	ENSG00000141959	PFKL	hsa:5211; P17858; Q96A64; Q96IH4; Q9BR91	Photodynamic therapy-induced HIF-1 survival signaling; Clear cell renal cell carcinoma pathways; Metabolic reprogramming in colon cancer; Insulin signaling; Disorders of fructose metabolism; Glycolysis and gluconeogenesis; Metabolic epileptic disorders	Neutrophil degranulation; Glycolysis	9	1				211.9	198.8	189.3				1.30993e+07	1.2286e+07	1.16976e+07	n/a	n/a	n/a	High	High	High	1
TRUE	High	Master Protein	Q01813	ATP-dependent 6-phosphofructokinase, platelet type OS=Homo sapiens OX=9606 GN=PFKP PE=1 SV=2	0	42.58	15	9	18	7	784	85.5	7.55	29.48	9	other metabolic processes;other biological processes	cytosol;other cell component	kinase activity;other molecular function	Pf00365	5214	ENSG00000067057	PFKP	B3KS15; hsa:5214; Q01813; Q5VSR7; Q5VSR8	Cori cycle; Clear cell renal cell carcinoma pathways; Glucose metabolism in triple-negative breast cancer cells; Glycolysis and gluconeogenesis; Metabolic epileptic disorders	Glycolysis	6	0				187.5	190.6	221.9				3.30413e+06	3.35992e+06	3.91009e+06	n/a	n/a	n/a	High	High	High	1
TRUE	High	Master Protein	O76031	ATP-dependent Clp protease ATP-binding subunit clpX-like, mitochondrial OS=Homo sapiens OX=9606 GN=CLPX PE=1 SV=2	0	13.518	8	4	7	4	633	69.2	7.58	11.07	4	protein metabolism;other metabolic processes	other membranes;cytosol;mitochondrion;nucleus;other cell component	enzyme regulator activity;other molecular function	Pf07724, Pf10431	10845	ENSG00000166855	CLPX	A1L428; A8K8F1; B9EGI8; hsa:10845; O76031; Q9H4D9		Mitochondrial protein degradation	1	0				200.4	210.7	188.9				1.29955e+06	1.36661e+06	1.22487e+06	n/a	n/a	n/a	High	High	High	1
TRUE	High	Master Protein	P46063	ATP-dependent DNA helicase Q1 OS=Homo sapiens OX=9606 GN=RECQL PE=1 SV=3	0	15.415	6	2	3	2	649	73.4	7.88	4.07	2	cell organization and biogenesis;DNA metabolism;other metabolic processes;stress response	nucleus;other cell component	nucleic acid binding activity;other molecular function	Pf00270, Pf00271, Pf16124	5965	ENSG00000004700	RECQL	A8K6G2; hsa:5965; P46063	Progeria-associated lipodystrophy		1	0				254.5	193.8	151.8				576922	439340	344074	n/a	n/a	n/a	High	Peak Found	High	1	Met-loss+Acetyl [N-Term]
TRUE	High	Master Protein	Q08211	ATP-dependent RNA helicase A OS=Homo sapiens OX=9606 GN=DHX9 PE=1 SV=4	0	209.825	33	33	95	33	1270	140.9	6.84	192.01	33	cell organization and biogenesis;DNA metabolism;RNA metabolism OR transcription;other metabolic processes;stress response;transport;other biological processes	cytosol;cytoskeleton;nucleus;other cell component	translation activity;nucleic acid binding activity;other molecular function	Pf00035, Pf00270, Pf00271, Pf04408, Pf07717, Pf21010	1660	ENSG00000135829	DHX9	B2RNV4; hsa:1660; Q05CI5; Q08211; Q12803; Q32Q22; Q5VY62; Q6PD69; Q99556	MECP2 and associated Rett syndrome; mRNA processing	mRNA Splicing - Major Pathway; PKR-mediated signaling; RIP-mediated NFkB activation via ZBP1; DEx/H-box helicases activate type I IFN and inflammatory cytokines production	6	0	12.9	22.7	14.1	179.9	188	182.4	4.07432e+06	7.15363e+06	4.43284e+06	5.66967e+07	5.92388e+07	5.74874e+07	Peak Found	Peak Found	Peak Found	High	High	High	1
TRUE	High	Master Protein	Q92499	ATP-dependent RNA helicase DDX1 OS=Homo sapiens OX=9606 GN=DDX1 PE=1 SV=2	0	55.887	23	11	26	11	740	82.4	7.23	51.12	11	cell organization and biogenesis;DNA metabolism;RNA metabolism OR transcription;other metabolic processes;stress response;other biological processes	cytosol;mitochondrion;nucleus;other cell component	nucleic acid binding activity;other molecular function	Pf00270, Pf00271, Pf00622	1653	ENSG00000079785	DDX1	B4DME8; B4DPN6; hsa:1653; Q92499	DDX1 as a regulatory component of the Drosha microprocessor; mRNA processing	tRNA processing in the nucleus	3	0				204.4	232.3	163.4				6.39555e+06	7.26993e+06	5.11272e+06	n/a	n/a	n/a	High	High	High	1
TRUE	High	Master Protein	Q9NVP1	ATP-dependent RNA helicase DDX18 OS=Homo sapiens OX=9606 GN=DDX18 PE=1 SV=2	0	10.302	5	3	4	3	670	75.4	9.5	2.09	3	cell organization and biogenesis;RNA metabolism OR transcription;other metabolic processes	nucleus;other cell component	other molecular function	Pf00270, Pf00271, Pf13959	8886	ENSG00000088205	DDX18	hsa:8886; Q6GTZ9; Q6IAU4; Q92732; Q9BQB7; Q9NVP1			0	0				195.3	205.3	199.4				1.96074e+06	2.06171e+06	2.00225e+06	n/a	n/a	n/a	High	Peak Found	High	1
TRUE	High	Master Protein	Q9GZR7	ATP-dependent RNA helicase DDX24 OS=Homo sapiens OX=9606 GN=DDX24 PE=1 SV=1	0	6.329	3	2	3	2	859	96.3	9.06	3.82	2	cell organization and biogenesis;RNA metabolism OR transcription;other metabolic processes	nucleus	other molecular function	Pf00270, Pf00271	57062	ENSG00000089737; ENSG00000273761	DDX24	E7EMJ4; hsa:57062; Q4V9L5; Q9GZR7			0	0	221.2			135.3	125.9	117.6	258334			158041	147003	137291	Peak Found	n/a	n/a	Peak Found	High	High	1
TRUE	High	Master Protein	O00148	ATP-dependent RNA helicase DDX39A OS=Homo sapiens OX=9606 GN=DDX39A PE=1 SV=2	0	19.095	15	6	14	6	427	49.1	5.68	20.45	6	cell organization and biogenesis;RNA metabolism OR transcription;other metabolic processes;transport;other biological processes	nucleus;other cell component	nucleic acid binding activity;other molecular function	Pf00270, Pf00271	10212	ENSG00000123136	DDX39A	B1Q2N1; hsa:10212; O00148; Q8N5M0; Q9BVP6; Q9H5W0		Transport of Mature mRNA derived from an Intron-Containing Transcript; mRNA 3'-end processing; RNA Polymerase II Transcription Termination	3	0	14.4	21.8	33.2	170.5	183.2	176.9	513865	776916	1.18571e+06	6.08256e+06	6.53443e+06	6.31027e+06	Peak Found	Peak Found	Peak Found	High	High	High	1
TRUE	High	Master Protein	O00571	ATP-dependent RNA helicase DDX3X OS=Homo sapiens OX=9606 GN=DDX3X PE=1 SV=3	0	86.514	27	14	49	13	662	73.2	7.18	111.56	14	cell cycle OR cell proliferation;cell organization and biogenesis;protein metabolism;other metabolic processes;stress response;signal transduction;other biological processes	non-structural extracellular;plasma membrane;other membranes;cytosol;cytoskeleton;mitochondrion;nucleus;other cell component	enzyme regulator activity;cytoskeletal activity;translation activity;nucleic acid binding activity;other molecular function	Pf00270, Pf00271	1654	ENSG00000215301	DDX3X	A8K538; B4E3E8; hsa:1654; O00571; O15536	Novel intracellular components of RIG-I-like receptor pathway; Hepatitis B infection	Neutrophil degranulation	3	0	1.1	4.5		196	195.6	202.8	183021	757026		3.31927e+07	3.31228e+07	3.4346e+07	Peak Found	Peak Found	n/a	High	High	High	1
TRUE	High	Master Protein	Q9BQ39	ATP-dependent RNA helicase DDX50 OS=Homo sapiens OX=9606 GN=DDX50 PE=1 SV=1	0	14.644	7	4	9	2	737	82.5	9.17	12.35	4	cell organization and biogenesis	plasma membrane;other membranes;nucleus	nucleic acid binding activity;other molecular function	Pf00270, Pf00271, Pf08152	79009	ENSG00000107625	DDX50	hsa:79009; Q5VX37; Q8WV76; Q9BQ39; Q9BWI8			0	0		139.8		142.9	152.5	164.8		257425		263131	280787	303569	n/a	Peak Found	n/a	High	Peak Found	High	1
TRUE	High	Master Protein	Q8TDD1	ATP-dependent RNA helicase DDX54 OS=Homo sapiens OX=9606 GN=DDX54 PE=1 SV=2	0.003	2.121	1	1	1	1	881	98.5	10.02	0	1	cell organization and biogenesis;RNA metabolism OR transcription;other metabolic processes;signal transduction;other biological processes	ER/Golgi;nucleus	signal transduction activity or receptor binding;other molecular function	Pf00270, Pf00271, Pf08147	79039	ENSG00000123064	DDX54	hsa:79039; Q86YT8; Q8TDD1; Q9BRZ1			0	0													n/a	n/a	n/a	High	n/a	n/a	1
TRUE	High	Master Protein	O43143	ATP-dependent RNA helicase DHX15 OS=Homo sapiens OX=9606 GN=DHX15 PE=1 SV=2	0	62.602	16	10	29	10	795	90.9	7.46	55.3	10	cell organization and biogenesis;RNA metabolism OR transcription;other metabolic processes;stress response;other biological processes	nucleus	nucleic acid binding activity;other molecular function	Pf00270, Pf00271, Pf04408, Pf07717, Pf21010	1665	ENSG00000109606	DHX15	hsa:1665; O43143; Q9NQT7	miR-targeted genes in lymphocytes; miR-targeted genes in muscle cell; mRNA processing	mRNA Splicing - Major Pathway	4	0	13.2	20.7	19.1	157.1	201	188.8	1.13738e+06	1.77935e+06	1.64599e+06	1.35287e+07	1.73107e+07	1.62587e+07	Peak Found	Peak Found	Peak Found	High	High	High	1
TRUE	High	Master Protein	Q7L2E3	ATP-dependent RNA helicase DHX30 OS=Homo sapiens OX=9606 GN=DHX30 PE=1 SV=1	0	47.108	10	9	25	9	1194	133.9	8.78	37.76	9	cell organization and biogenesis;developmental processes	cytosol;mitochondrion;nucleus;other cell component	nucleic acid binding activity;other molecular function	Pf00270, Pf00271, Pf07717, Pf21010, Pf24995	22907	ENSG00000132153	DHX30	A8K5F1; hsa:22907; O94965; Q7L2E3; Q7Z753; Q96CH4; Q9NUQ0			0	0	33.4		12.1	185.2	163.1	206.3	799326		288498	4431946	3.90308e+06	4.93937e+06	Peak Found	n/a	Peak Found	High	High	High	1
TRUE	High	Master Protein	Q14562	ATP-dependent RNA helicase DHX8 OS=Homo sapiens OX=9606 GN=DHX8 PE=1 SV=1	0	3.347	3	2	2	2	1220	139.2	8.32	0	2	cell organization and biogenesis;RNA metabolism OR transcription;other metabolic processes	cytosol;nucleus	other molecular function	Pf00270, Pf00271, Pf00575, Pf04408, Pf07717, Pf21010	1659	ENSG00000067596	DHX8	hsa:1659; Q14562	mRNA processing	mRNA Splicing - Major Pathway	2	0				203.1	204.2	192.6				210753	211926	199895	n/a	n/a	n/a	High	High	Peak Found	1	Met-loss+Acetyl [N-Term]
TRUE	High	Master Protein	Q96TA2	ATP-dependent zinc metalloprotease YME1L1 OS=Homo sapiens OX=9606 GN=YME1L1 PE=1 SV=2	0.002	2.61	2	1	2	1	773	86.4	8.76	0	1	cell cycle OR cell proliferation;cell organization and biogenesis;protein metabolism;other metabolic processes;stress response;other biological processes	other membranes;mitochondrion;nucleus	other molecular function	Pf00004, Pf01434, Pf17862	10730	ENSG00000136758	YME1L1	B4DNM1; D3DRV8; D3DRV9; hsa:10730; Q5T8D9; Q96TA2; Q9H1Q0; Q9UMR9	Disorders of mitochondrial homeostatis, dynamics, protein import, and quality control	Mitochondrial protein degradation; Processing of SMDT1; Cellular response to mitochondrial stress	4	0													n/a	n/a	n/a	High	Peak Found	High	1
TRUE	High	Master Protein	Q5T9A4	ATPase family AAA domain-containing protein 3B OS=Homo sapiens OX=9606 GN=ATAD3B PE=1 SV=1	0	3.739	1	1	1	1	648	72.5	9.2	1.72	1	cell organization and biogenesis	plasma membrane;other membranes;mitochondrion	other molecular function	Pf00004, Pf12037	83858	ENSG00000160072	ATAD3B	A8K3H1; hsa:83858; Q5T9A4; Q6ZRB5; Q9BUK4; Q9ULE7	miR-targeted genes in lymphocytes; miR-targeted genes in muscle cell; 1p36 copy number variation syndrome	Neutrophil degranulation	4	0													n/a	n/a	n/a	Peak Found	Peak Found	High	1
TRUE	High	Master Protein	Q8WXE1	ATR-interacting protein OS=Homo sapiens OX=9606 GN=ATRIP PE=1 SV=1	0.009	1.621	1	1	1	1	791	85.8	6.32	0	1	DNA metabolism;other metabolic processes;stress response;signal transduction;other biological processes	nucleus	other molecular function		84126	ENSG00000164053	ATRIP	A8K6A3; A8K714; B2RCE7; B4DU92; B5MEB7; hsa:84126; Q69YK9; Q8NHQ2; Q8WUG7; Q8WXE1; Q96CL3; Q9HA30	miRNA regulation of DNA damage response; ATR signaling; DNA damage response	Regulation of TP53 Activity through Phosphorylation; G2/M DNA damage checkpoint; Processing of DNA double-strand break ends; Fanconi Anemia Pathway; Activation of ATR in response to replication stress; Presynaptic phase of homologous DNA pairing and strand exchange; HDR through Single Strand Annealing (SSA); Impaired BRCA2 binding to RAD51	11	0				190.9	182	227				398248	379683	473468	n/a	n/a	n/a	Peak Found	Peak Found	High	1
TRUE	High	Master Protein	Q8NI60	Atypical kinase COQ8A, mitochondrial OS=Homo sapiens OX=9606 GN=COQ8A PE=1 SV=1	0	46.2	11	5	19	5	647	71.9	6.99	42.83	5	other metabolic processes	other membranes;mitochondrion	kinase activity;other molecular function	Pf03109	56997	ENSG00000163050	COQ8A	hsa:56997; Q5T7A5; Q63HK0; Q8NCJ6; Q8NI60; Q9HBQ1; Q9NQ67		Ubiquinol biosynthesis	1	0				198.5	184.2	217.3				8.34171e+06	7.7415e+06	9.13354e+06	n/a	n/a	n/a	High	High	High	1
TRUE	High	Master Protein	Q96GD4	Aurora kinase B OS=Homo sapiens OX=9606 GN=AURKB PE=1 SV=3	0	13.352	13	4	8	4	344	39.3	9.29	3.23	4	cell cycle OR cell proliferation;cell organization and biogenesis;protein metabolism;other metabolic processes;signal transduction;other biological processes	cytosol;cytoskeleton;nucleus;other cell component	kinase activity;other molecular function	Pf00069	9212	ENSG00000178999	AURKB	B4DNM4; C7G533; C7G534; C7G535; D3DTR4; hsa:9212; J9JID1; O14630; O60446; O95083; Q96DV5; Q96GD4; Q9UQ46	miR-targeted genes in lymphocytes; Microtubule cytoskeleton regulation; ATM signaling in development and disease	Regulation of TP53 Activity through Phosphorylation; Separation of Sister Chromatids; Resolution of Sister Chromatid Cohesion; RHO GTPases Activate Formins; EML4 and NUDC in mitotic spindle formation; APC/C:Cdh1 mediated degradation of Cdc20 and other APC/C:Cdh1 targeted proteins in late mitosis/early G1; Regulation of MECP2 expression and activity; SUMOylation of DNA replication proteins; Amplif…	13	0	71.2	80.1	53.9	148.3	159.3	87.2	844073	950329	639266	1.7579e+06	1.88934e+06	1.03358e+06	Peak Found	Peak Found	Peak Found	High	High	High	1
TRUE	High	Master Protein	Q96BY7	Autophagy-related protein 2 homolog B OS=Homo sapiens OX=9606 GN=ATG2B PE=1 SV=5	0.004	1.998	1	1	1	1	2078	232.6	5.76	0	1	cell organization and biogenesis;other metabolic processes;transport	other membranes;ER/Golgi;other cell component	transporter activity;other molecular function	Pf13329	55102	ENSG00000066739	ATG2B	hsa:55102; Q6ZRE7; Q96BY7; Q96DQ3; Q9NW80	Alzheimer's disease and miRNA effects; Perturbations to host-cell autophagy, induced by SARS-CoV-2 proteins; Alzheimer's disease		3	0				250.9	171.6	177.4				368772	252227	260732	n/a	n/a	n/a	Peak Found	Peak Found	High	1
TRUE	High	Master Protein	O95816	BAG family molecular chaperone regulator 2 OS=Homo sapiens OX=9606 GN=BAG2 PE=1 SV=1	0	50.096	37	8	26	8	211	23.8	6.7	56.78	8	protein metabolism;other metabolic processes;other biological processes	cytosol;cytoskeleton;other cell component	cytoskeletal activity;other molecular function		9532	ENSG00000112208	BAG2	B4DXE2; hsa:9532; O95816; Q08AS9; Q6FID0	Pleural mesothelioma	Regulation of HSF1-mediated heat shock response	2	0		1.1	4.6	191.6	201.8	200.9		156669	665548	2.75512e+07	2.90276e+07	2.88903e+07	n/a	Peak Found	Peak Found	High	High	High	1
TRUE	High	Master Protein	P35613	Basigin OS=Homo sapiens OX=9606 GN=BSG PE=1 SV=2	0	7.443	6	2	5	2	385	42.2	5.66	7.53	2	developmental processes;signal transduction;other biological processes	plasma membrane;other membranes;ER/Golgi;other cytoplasmic organelle;other cell component	other molecular function	Pf13927	682	ENSG00000172270	BSG	A6NJW1; D3YLG5; hsa:682; P35613; Q7Z796; Q8IZL7	Matrix metalloproteinases; VEGFA-VEGFR2 signaling; IL18 signaling	Degradation of the extracellular matrix; Integrin cell surface interactions; Aspirin ADME; Basigin interactions; Proton-coupled monocarboxylate transport; Defective SLC16A1 causes symptomatic deficiency in lactate transport (SDLT)	9	0				227	187	186.1				1.3273e+06	1.09352e+06	1.08816e+06	n/a	n/a	n/a	High	High	High	1
TRUE	High	Master Protein	Q9NYF8	Bcl-2-associated transcription factor 1 OS=Homo sapiens OX=9606 GN=BCLAF1 PE=1 SV=2	0.006	1.67	2	1	1	1	920	106.1	9.98	0	1	stress response;other biological processes	nucleus;other cell component	nucleic acid binding activity;other molecular function	Pf15440	9774	ENSG00000029363	BCLAF1	A2RU75; B7ZM58; E1P586; hsa:9774; Q14673; Q86WU6; Q86WY0; Q9NYF8	Interactome of polycomb repressive complex 2 (PRC2) ; Effect of dasatinib on the BCR-ABL signaling pathway		2	0													n/a	n/a	n/a	n/a	High	n/a	1
TRUE	High	Master Protein	P16278	Beta-galactosidase OS=Homo sapiens OX=9606 GN=GLB1 PE=1 SV=2	0	5.017	2	1	1	1	677	76	6.57	1.66	1	protein metabolism;other metabolic processes;other biological processes	non-structural extracellular;other membranes;ER/Golgi;other cytoplasmic organelle;other cell component	other molecular function	Pf01301, Pf21317, Pf21467	2720	ENSG00000170266	GLB1	B2R7H8; B7Z6B0; hsa:2720; P16278; P16279	Ectoderm differentiation; Degradation pathway of sphingolipids, including diseases; Ciliary landscape; Glycosaminoglycan degradation; Sphingolipid metabolism in senescence	Neutrophil degranulation; HS-GAG degradation; Sialic acid metabolism; Glycosphingolipid catabolism; Keratan sulfate degradation; Defective NEU1 causes sialidosis; MPS IV - Morquio syndrome B	12	0													n/a	n/a	n/a	n/a	n/a	High	1
TRUE	High	Master Protein	P07814	Bifunctional glutamate/proline--tRNA ligase OS=Homo sapiens OX=9606 GN=EPRS1 PE=1 SV=5	0	250.908	34	37	108	37	1512	170.5	7.33	215.74	37	protein metabolism;RNA metabolism OR transcription;other metabolic processes;stress response;other biological processes	plasma membrane;other membranes;cytosol;other cell component	nucleic acid binding activity;other molecular function	Pf00458, Pf00587, Pf00749, Pf03129, Pf03950, Pf09180, Pf20974, Pf21972	2058	ENSG00000136628	EPRS1	A0AVA9; B9EGH3; hsa:2058; P07814; Q05BP6; Q05DF8; Q5DSM1; Q5H9S5; Q6PD57; Q86X73	Parkinson's disease pathway; VEGFA-VEGFR2 signaling; Amino acid metabolism	tRNA modification in the nucleus and cytosol; Transcriptional and post-translational regulation of MITF-M expression and activity; Selenoamino acid metabolism; Cytosolic tRNA aminoacylation	7	0	2.8	39.4	7.8	178.9	187.9	183.3	884501	1.26402e+07	2.49265e+06	5.74021e+07	6.02629e+07	5.87941e+07	Peak Found	Peak Found	Peak Found	High	High	High	1	Met-loss+Acetyl [N-Term]
TRUE	High	Master Protein	P13995	Bifunctional methylenetetrahydrofolate dehydrogenase/cyclohydrolase, mitochondrial OS=Homo sapiens OX=9606 GN=MTHFD2 PE=1 SV=2	0	13.686	17	3	3	3	350	37.9	8.73	4.77	3	other metabolic processes	mitochondrion	other molecular function	Pf00763, Pf02882	10797	ENSG00000065911	MTHFD2	hsa:10797; P13995; Q53G90; Q53GV5; Q53S36; Q7Z650	Folate metabolism; miR-targeted genes in leukocytes; miR-targeted genes in lymphocytes; miR-targeted genes in muscle cell; One-carbon metabolism; Trans-sulfuration, one-carbon metabolism and related pathways	Metabolism of folate and pterines	7	0				183.6	201.5	214.9				209766	230198	245513	n/a	n/a	n/a	High	High	High	1
TRUE	High	Master Protein	Q9Y223	Bifunctional UDP-N-acetylglucosamine 2-epimerase/N-acetylmannosamine kinase OS=Homo sapiens OX=9606 GN=GNE PE=1 SV=1	0	19.435	10	6	15	6	722	79.2	6.8	16.75	6	other metabolic processes	cytosol	kinase activity;other molecular function	Pf00480, Pf02350	10020	ENSG00000159921	GNE	A6PZH2; A6PZH3; A7UNU7; B2R6E1; B7Z372; B7Z428; D3DRP7; F5H499; H0YFA7; hsa:10020; Q0VA94; Q9Y223	Sialylation	Sialic acid metabolism; Defective GNE causes sialuria, NK and IBM2	3	0	26.9	32.1	44.8	136.4	188.3	171.4	417683	497965	695409	2.1156e+06	2.92124e+06	2.65888e+06	Peak Found	Peak Found	Peak Found	High	High	High	1
TRUE	High	Master Protein	Q9H3K6	BolA-like protein 2 OS=Homo sapiens OX=9606 GN=BOLA2 PE=1 SV=1	0	11.317	40	3	4	3	86	10.1	6.52	6.4	3	cell organization and biogenesis;other biological processes	cytosol;nucleus;other cell component	other molecular function	Pf01722	552900; 654483	ENSG00000169627; ENSG00000183336	BOLA2; BOLA2B	A1L454; A7YDY3; hsa:552900; hsa:654483; Q9H3K6		Gene and protein expression by JAK-STAT signaling after Interleukin-12 stimulation	1	0	27.7	23.8	20.1	152.1	173.7	202.6	257221	221420	186810	1.41486e+06	1.61491e+06	1.88444e+06	Peak Found	Peak Found	Peak Found	High	High	High	1	Acetyl [N-Term]
TRUE	High	Master Protein	Q969V3	BOS complex subunit NCLN OS=Homo sapiens OX=9606 GN=NCLN PE=1 SV=2	0	46.841	20	9	19	9	563	62.9	6.89	40.57	9	cell organization and biogenesis;developmental processes;other biological processes	other membranes;cytosol;ER/Golgi;other cell component	translation activity	Pf04389	56926	ENSG00000125912	NCLN	D6W613; hsa:56926; O75252; Q6FI60; Q6ZMB7; Q8TAT7; Q969V3; Q96H48; Q96IS7; Q9BQH9; Q9BTX4; Q9NPP2			0	0				209.4	188.2	202.4				6.92236e+06	6.22218e+06	6.68899e+06	n/a	n/a	n/a	High	High	High	1
TRUE	High	Master Protein	Q6PJG6	BRCA1-associated ATM activator 1 OS=Homo sapiens OX=9606 GN=BRAT1 PE=1 SV=2	0	6.729	4	2	2	2	821	88.1	5.27	1.78	2	cell cycle OR cell proliferation;other metabolic processes;stress response;other biological processes	cytosol;nucleus;other cell component		Pf02985	221927	ENSG00000106009	BRAT1	A4D200; C9JY24; hsa:221927; Q6PJG6; Q8IW85; Q8IZ43; Q8WVR8; Q96IV9; Q9H7J8; Q9UFA3			0	0				244.2	188.7	167.1				300651	232290	205688	n/a	n/a	n/a	Peak Found	High	High	1
TRUE	High	Master Protein	Q9P287	BRCA2 and CDKN1A-interacting protein OS=Homo sapiens OX=9606 GN=BCCIP PE=1 SV=1	0	5.432	5	1	2	1	314	36	4.61	2.11	1	cell cycle OR cell proliferation;cell organization and biogenesis;DNA metabolism;other metabolic processes;stress response;developmental processes;other biological processes	cytosol;cytoskeleton;nucleus	enzyme regulator activity;cytoskeletal activity	Pf13862	56647	ENSG00000107949	BCCIP	B3KP45; hsa:56647; Q8ND15; Q96GC4; Q9P287; Q9P288			0	0													n/a	n/a	n/a	n/a	High	High	1
TRUE	High	Master Protein	Q9Y6D6	Brefeldin A-inhibited guanine nucleotide-exchange protein 1 OS=Homo sapiens OX=9606 GN=ARFGEF1 PE=1 SV=2	0	18.203	3	4	6	4	1849	208.6	5.85	5.5	4	cell organization and biogenesis;protein metabolism;other metabolic processes;transport;other biological processes	other membranes;cytosol;ER/Golgi;nucleus;other cell component	enzyme regulator activity;cytoskeletal activity;other molecular function	Pf01369, Pf09324, Pf12783, Pf16213, Pf20252	10565	ENSG00000066777	ARFGEF1	hsa:10565; Q9NV46; Q9UFV2; Q9UNL0; Q9Y6D6			0	0				165.1	209.6	225.3				717721	910944	978946	n/a	n/a	n/a	High	High	High	1
TRUE	High	Master Protein	Q9Y6D5	Brefeldin A-inhibited guanine nucleotide-exchange protein 2 OS=Homo sapiens OX=9606 GN=ARFGEF2 PE=1 SV=3	0.002	2.35	0	1	2	1	1785	201.9	6.33	0	1	cell organization and biogenesis;other metabolic processes;transport;signal transduction;other biological processes	other membranes;cytosol;cytoskeleton;ER/Golgi;other cytoplasmic organelle;other cell component	signal transduction activity or receptor binding;enzyme regulator activity;cytoskeletal activity;other molecular function	Pf01369, Pf09324, Pf12783, Pf16213, Pf20252	10564	ENSG00000124198	ARFGEF2	hsa:10564; Q5TFT9; Q9NTS1; Q9Y6D5		Association of TriC/CCT with target proteins during biosynthesis	1	0				178.6	216.7	204.7				413211	501342	473452	n/a	n/a	n/a	Peak Found	High	High	1
TRUE	Medium	Master Protein	Q5VW32	BRO1 domain-containing protein BROX OS=Homo sapiens OX=9606 GN=BROX PE=1 SV=1	0.022	1.22	1	1	3	1	411	46.4	7.65	0	1	cell cycle OR cell proliferation;cell organization and biogenesis	other membranes;nucleus		Pf03097	148362	ENSG00000162819	BROX	B7Z9G5; hsa:148362; Q5VW32; Q96MG1			0	0				577.4	8.1	14.5				1.71648e+06	23991.8	43093.6	n/a	n/a	n/a	High	Peak Found	Peak Found	1
TRUE	High	Master Protein	Q13895	Bystin OS=Homo sapiens OX=9606 GN=BYSL PE=1 SV=3	0.002	2.59	5	1	1	1	437	49.6	8.12	0	1	cell cycle OR cell proliferation;RNA metabolism OR transcription;other metabolic processes;developmental processes;other biological processes	cytosol;nucleus;other cell component	nucleic acid binding activity	Pf05291	705	ENSG00000112578	BYSL	hsa:705; Q13895; Q6P5W4; Q86W44; Q96IP8		Major pathway of rRNA processing in the nucleolus and cytosol	1	0													n/a	n/a	n/a	n/a	n/a	High	1
TRUE	High	Master Protein	P11586	C-1-tetrahydrofolate synthase, cytoplasmic OS=Homo sapiens OX=9606 GN=MTHFD1 PE=1 SV=4	0	33.131	10	10	16	10	935	101.5	7.3	19.42	10	other metabolic processes;developmental processes;other biological processes	cytosol;mitochondrion	other molecular function	Pf00763, Pf01268, Pf02882	4522	ENSG00000100714	MTHFD1	A0A024R652; A0A384N5Y3; B2R5Y2; G3V2B8; hsa:4522; P11586; Q86VC9; Q9BVP5	Folate metabolism; One-carbon metabolism; Trans-sulfuration, one-carbon metabolism and related pathways; Male infertility; Spina bifida	Metabolism of folate and pterines	6	0	42.9	154.4	30.4	127.7	112.6	132	1.18874e+06	4.28257e+06	843246	3.54082e+06	3.12407e+06	3.66188e+06	Peak Found	Peak Found	Peak Found	High	High	High	1
TRUE	High	Master Protein	Q99417	c-Myc-binding protein OS=Homo sapiens OX=9606 GN=MYCBP PE=1 SV=3	0.002	2.653	17	1	1	1	103	12	5.91	0	1	other biological processes	mitochondrion;nucleus;other cell component	other molecular function		26292	ENSG00000214114	MYCBP	B2R4N0; hsa:26292; Q5TA64; Q96HE2; Q99417	Pathways affected in adenoid cystic carcinoma		1	0	107.3	264	108.6	57.3		62.8	695054	1.71019e+06	703536	371426		407194	Peak Found	Peak Found	Peak Found	Peak Found	n/a	High	1
TRUE	High	Master Protein	P27708	CAD protein OS=Homo sapiens OX=9606 GN=CAD PE=1 SV=3	0	475.703	37	55	237	55	2225	242.8	6.46	579.01	55	protein metabolism;other metabolic processes;stress response;transport;developmental processes;other biological processes	cytosol;nucleus;other cell component	kinase activity;other molecular function	Pf00117, Pf00185, Pf00988, Pf01979, Pf02142, Pf02729, Pf02786, Pf02787	790	ENSG00000084774	CAD	D6W552; hsa:790; P27708; Q6P0Q0; Q96CK3	Endothelin pathways; Amino acid metabolism; Pyrimidine metabolism	Pyrimidine biosynthesis	4	0	0.3	0.8	2.8	198.2	202	195.8	433539	991354	3.59369e+06	2.50257e+08	2.55102e+08	2.472e+08	Peak Found	Peak Found	Peak Found	High	High	High	1	Met-loss+Acetyl [N-Term]
TRUE	High	Master Protein	Q9Y376	Calcium-binding protein 39 OS=Homo sapiens OX=9606 GN=CAB39 PE=1 SV=1	0	4.187	3	1	3	1	341	39.8	6.89	1.89	1	protein metabolism;other metabolic processes;stress response;signal transduction;other biological processes	non-structural extracellular;cytosol;cytoskeleton;other cell component	enzyme regulator activity;other molecular function	Pf08569	51719	ENSG00000135932	CAB39	A8K8L7; hsa:51719; Q9Y376	AMP-activated protein kinase signaling; Focal adhesion: PI3K-Akt-mTOR-signaling; Endochondral ossification; Endochondral ossification with skeletal dysplasias	Neutrophil degranulation; Energy dependent regulation of mTOR by LKB1-AMPK	6	0				157.7	220.7	221.6				439917	615757	618246	n/a	n/a	n/a	High	High	High	1
TRUE	High	Master Protein	Q9HB71	Calcyclin-binding protein OS=Homo sapiens OX=9606 GN=CACYBP PE=1 SV=2	0	9.209	15	2	2	2	228	26.2	8.25	2.71	2	developmental processes	cytosol;nucleus;other cell component	cytoskeletal activity;other molecular function	Pf04969, Pf05002, Pf09032	27101	ENSG00000116161	CACYBP	B2ZWH2; B3KSF1; hsa:27101; O60666; Q5R370; Q5R371; Q9HB71	Gastric cancer network 2		1	0				265.7	80.1	254.2				483458	145727	462376	n/a	n/a	n/a	High	High	Peak Found	1
TRUE	High	Master Protein	P0DP25	Calmodulin-3 OS=Homo sapiens OX=9606 GN=CALM3 PE=1 SV=1	0	53.121	54	8	22	8	149	16.8	4.22	43.17	8	cell cycle OR cell proliferation;transport;signal transduction;other biological processes	plasma membrane;other membranes;cytosol;cytoskeleton;other cell component	enzyme regulator activity;cytoskeletal activity;other molecular function	Pf13499	801; 805; 808	ENSG00000160014	CALM3	hsa:801; hsa:805; hsa:808; P02593; P0DP25; P62158; P70667; P99014; Q13942; Q53S29; Q61379; Q61380; Q96HK3	Physiological and pathological hypertrophy of the heart; MicroRNAs in cardiomyocyte hypertrophy; Alzheimer's disease and miRNA effects; T cell receptor and co-stimulatory signaling; Cardiac hypertrophic response; Myometrial relaxation and contraction pathways; G protein signaling; Ras signaling; Melanoma; Endochondral ossification; Endochondral ossification with skeletal dysplasias; CAMKK2 pathwa…		17	0				200.5	202.6	196.9				7.98962e+06	8.07678e+06	7.84743e+06	n/a	n/a	n/a	High	High	High	1	Met-loss+Acetyl [N-Term]
TRUE	High	Master Protein	Q9NZT1	Calmodulin-like protein 5 OS=Homo sapiens OX=9606 GN=CALML5 PE=1 SV=2	0	25.028	31	3	8	3	146	15.9	4.44	15.06	3	cell organization and biogenesis;signal transduction;other biological processes	non-structural extracellular;other cell component	enzyme regulator activity;other molecular function	Pf13499	51806	ENSG00000178372	CALML5	hsa:51806; Q5SQI3; Q8IXU8; Q9NZT1	Alzheimer's disease and miRNA effects; Ras signaling; Melanoma; Alzheimer's disease	Neutrophil degranulation; Differentiation of Keratinocytes in Interfollicular Epidermis in Mammalian Skin	6	0				208.2	176.4	215.3				5.97278e+06	5.06046e+06	6.17638e+06	n/a	n/a	n/a	High	High	High	1	Met-loss+Acetyl [N-Term]
TRUE	High	Master Protein	P27824	Calnexin OS=Homo sapiens OX=9606 GN=CANX PE=1 SV=2	0	40.875	16	7	22	7	592	67.5	4.6	33.88	7	protein metabolism;other metabolic processes;stress response;transport;other biological processes	other membranes;mitochondrion;ER/Golgi;nucleus;other cell component	other molecular function	Pf00262	821	ENSG00000127022; ENSG00000283777	CANX	B2R5V8; B4DGP8; B4E2T8; D3DWQ3; D6R9K3; hsa:821; P27824	15q11q13 copy number variation	Maturation of spike protein; MHC class II antigen presentation; Antigen Presentation: Folding, assembly and peptide loading of class I MHC; Interleukin-35 Signalling; Interleukin-27 signaling; Assembly of Viral Components at the Budding Site; Calnexin/calreticulin cycle; Maturation of spike protein	9	0	43.6	31	14.7	170.4	157.7	182.5	1.67884e+06	1.1935e+06	565697	6.55696e+06	6.06638e+06	7.02146e+06	Peak Found	Peak Found	Peak Found	High	High	High	1
TRUE	High	Master Protein	Q15417	Calponin-3 OS=Homo sapiens OX=9606 GN=CNN3 PE=1 SV=1	0.003	2.072	3	1	1	1	329	36.4	6.05	0	1	cell organization and biogenesis;other biological processes	cytosol;cytoskeleton	cytoskeletal activity;other molecular function	Pf00307, Pf00402	1266	ENSG00000117519	CNN3	B4DFK6; B4DP09; F8WA86; hsa:1266; Q15417; Q6FHA7			0	0													n/a	n/a	n/a	High	n/a	n/a	1
TRUE	High	Master Protein	P27797	Calreticulin OS=Homo sapiens OX=9606 GN=CALR PE=1 SV=1	0	10.721	16	3	5	3	417	48.1	4.44	5.69	3	cell organization and biogenesis;protein metabolism;other metabolic processes;stress response;transport;developmental processes;signal transduction;other biological processes	non-structural extracellular;extracellular matrix;plasma membrane;other membranes;cytosol;ER/Golgi;translational apparatus;nucleus;other cytoplasmic organelle;other cell component	signal transduction activity or receptor binding;nucleic acid binding activity;other molecular function	Pf00262	811	ENSG00000179218	CALR	hsa:811; P27797; Q6IAT4; Q9UDG2	Androgen receptor signaling; Complement system; Photodynamic therapy-induced unfolded protein response; VEGFA-VEGFR2 signaling; GDNF signaling; Calcium regulation in cardiac cells	ER-Phagosome pathway; Antigen Presentation: Folding, assembly and peptide loading of class I MHC; Scavenging by Class A Receptors; Assembly of Viral Components at the Budding Site; Scavenging by Class F Receptors; ATF6 (ATF6-alpha) activates chaperone genes; Calnexin/calreticulin cycle	13	0				371.9	228.1					1.02012e+06	625461		n/a	n/a	n/a	High	High	n/a	1
TRUE	High	Master Protein	O43852	Calumenin OS=Homo sapiens OX=9606 GN=CALU PE=1 SV=2	0	130.841	60	12	51	12	315	37.1	4.64	131.22	12		non-structural extracellular;other membranes;cytosol;ER/Golgi;other cell component	other molecular function	Pf13202	813	ENSG00000128595	CALU	B3KPG9; D6QS48; D6QS49; D6QS50; D6QS51; D6QS52; D6QS53; D6QS54; D6QS55; D6QS56; D6QS57; D6QS58; D6QS59; F5H1Q9; F5H879; hsa:813; O43852; O60456; Q6FHB9; Q96RL3; Q9NR43	NOTCH1 regulation of endothelial cell calcification; VEGFA-VEGFR2 signaling	Platelet degranulation ; Regulation of Insulin-like Growth Factor (IGF) transport and uptake by Insulin-like Growth Factor Binding Proteins (IGFBPs); Post-translational protein phosphorylation	5	0				187.9	218.4	193.7				5.55988e+07	6.46441e+07	5.73222e+07	n/a	n/a	n/a	High	High	High	1
TRUE	High	Master Protein	P10644	cAMP-dependent protein kinase type I-alpha regulatory subunit OS=Homo sapiens OX=9606 GN=PRKAR1A PE=1 SV=1	0	21.952	17	5	9	5	381	43	5.35	14.78	5	cell cycle OR cell proliferation;cell organization and biogenesis;developmental processes;signal transduction;other biological processes	plasma membrane;other membranes;cytosol;cytoskeleton;other cytoplasmic organelle;other cell component	enzyme regulator activity;other molecular function	Pf00027, Pf02197	5573	ENSG00000108946	PRKAR1A	hsa:5573; K7ER48; P10644; Q567S7	Mesodermal commitment pathway; Myometrial relaxation and contraction pathways; Mesodermal commitment pathway; G protein signaling; Cannabinoid receptor signaling; Lipid metabolism pathway; Hippo signaling regulation; Hippo-Merlin signaling dysregulation; Fragile X syndrome; Cardiomyocyte signaling converging on titin; Calcium regulation in cardiac cells; ADHD and autism (ASD) pathways; EPAC1 and …	FCGR3A-mediated IL10 synthesis; GPER1 signaling; ADORA2B mediated anti-inflammatory cytokines production; Factors involved in megakaryocyte development and platelet production; Hedgehog 'off' state; ALK mutants bind TKIs; Signaling by ALK fusions and activated point mutants; High laminar flow shear stress activates signaling by PIEZO1 and PECAM1:CDH5:KDR in endothelial cells; Glucagon-like Peptid…	29	0				174.9	209.5	215.6				1.11989e+06	1.34173e+06	1.38059e+06	n/a	n/a	n/a	High	High	High	1	Acetyl [N-Term]
TRUE	High	Master Protein	P13861	cAMP-dependent protein kinase type II-alpha regulatory subunit OS=Homo sapiens OX=9606 GN=PRKAR2A PE=1 SV=2	0	8.023	6	1	3	1	404	45.5	5.07	7	1	signal transduction;other biological processes	plasma membrane;other membranes;cytosol;cytoskeleton;other cell component	enzyme regulator activity;other molecular function	Pf00027, Pf02197	5576	ENSG00000114302	PRKAR2A	hsa:5576; P13861; Q16823; Q9BUB1	Myometrial relaxation and contraction pathways; G protein signaling; TGF-beta signaling pathway; Lipid metabolism pathway; Hippo signaling regulation; Hippo-Merlin signaling dysregulation; GDNF signaling; Calcium regulation in cardiac cells; EPAC1 and PKA reduction of retinal inflammation; Albuterol and budesonide therapy for asthma; Sudden infant death syndrome (SIDS) susceptibility pathways	Factors involved in megakaryocyte development and platelet production; FCGR3A-mediated IL10 synthesis; High laminar flow shear stress activates signaling by PIEZO1 and PECAM1:CDH5:KDR in endothelial cells; GPER1 signaling; ADORA2B mediated anti-inflammatory cytokines production; Glucagon-like Peptide-1 (GLP1) regulates insulin secretion; Vasopressin regulates renal water homeostasis via Aquaporin…	24	0				232.9	178.9	188.2				465256	357485	376095	n/a	n/a	n/a	High	High	High	1	Met-loss+Acetyl [N-Term]
TRUE	High	Master Protein	Q9BSD7	Cancer-related nucleoside-triphosphatase OS=Homo sapiens OX=9606 GN=NTPCR PE=1 SV=1	0	44.357	37	5	18	5	190	20.7	9.54	43.01	5	cell organization and biogenesis		cytoskeletal activity;other molecular function	Pf03266	84284	ENSG00000135778	NTPCR	hsa:84284; Q9BSD7			0	0			5.3	178.8	175	240.9			338518	1.14939e+07	1.12525e+07	1.54855e+07	n/a	n/a	Peak Found	High	High	High	1
TRUE	High	Master Protein	Q14444	Caprin-1 OS=Homo sapiens OX=9606 GN=CAPRIN1 PE=1 SV=2	0.001	3.175	2	1	1	1	709	78.3	5.25	0	1	cell organization and biogenesis;developmental processes;other biological processes	cytosol;other cell component	nucleic acid binding activity;other molecular function	Pf12287, Pf18293	4076	ENSG00000135387	CAPRIN1	A6NMY7; D3DR06; hsa:4076; Q14444; Q15074; Q6IMN4; Q6IMN7; Q9BV09			0	0													n/a	n/a	n/a	n/a	High	n/a	1
TRUE	High	Master Protein	P50416	Carnitine O-palmitoyltransferase 1, liver isoform OS=Homo sapiens OX=9606 GN=CPT1A PE=1 SV=2	0	3.235	2	1	1	1	773	88.3	8.65	0	1	other metabolic processes;stress response;transport;developmental processes;other biological processes	other membranes;mitochondrion	other molecular function	Pf00755, Pf16484	1374	ENSG00000110090	CPT1A	hsa:1374; P50416; Q8TCU0; Q9BWK0	AMP-activated protein kinase signaling; Fatty acid beta-oxidation; PPAR-alpha pathway; Nuclear receptors meta-pathway; Mitochondrial long chain fatty acid beta-oxidation; Leptin and adiponectin; Thermogenesis; Fragile X syndrome; IL18 signaling; Mitochondrial fatty acid oxidation disorders; Macrophage-stimulating protein (MSP) signaling; Sudden infant death syndrome (SIDS) susceptibility pathways	PPARA activates gene expression; Carnitine shuttle; RORA activates gene expression	15	0													n/a	n/a	n/a	High	n/a	n/a	1
TRUE	High	Master Protein	P48729	Casein kinase I isoform alpha OS=Homo sapiens OX=9606 GN=CSNK1A1 PE=1 SV=2	0	8.184	7	2	3	2	337	38.9	9.57	6.67	2	cell organization and biogenesis;protein metabolism;other metabolic processes;stress response;signal transduction;other biological processes	cytosol;cytoskeleton;nucleus;other cell component	kinase activity;other molecular function	Pf00069	1452	ENSG00000113712	CSNK1A1	D3DQG0; D3DQG1; hsa:1452; P48729; Q4JJA0; Q5U046; Q5U047; Q6FGA2; Q71TU5; Q96HD2; Q9UDK3	Alzheimer's disease and miRNA effects; T cell receptor and co-stimulatory signaling; Complement system; Wnt signaling; Wnt/beta-catenin signaling in leukemia; Regulation of Wnt / B-catenin signaling by small molecule compounds; Chromosomal and microsatellite instability in colorectal cancer ; Hedgehog signaling; lncRNA in canonical Wnt signaling and colorectal cancer; Breast cancer pathway; Wnt s…	Degradation of GLI2 by the proteasome; GLI3 is processed to GLI3R by the proteasome; Disassembly of the destruction complex and recruitment of AXIN to the membrane; Beta-catenin phosphorylation cascade; Signaling by GSK3beta mutants; CTNNB1 S33 mutants aren't phosphorylated; CTNNB1 S37 mutants aren't phosphorylated; CTNNB1 S45 mutants aren't phosphorylated; CTNNB1 T41 mutants aren't phosphorylate…	33	0				198.3	181.6	220.1				1.05435e+06	965615	1.16991e+06	n/a	n/a	n/a	High	High	High	1
TRUE	High	Master Protein	P68400	Casein kinase II subunit alpha OS=Homo sapiens OX=9606 GN=CSNK2A1 PE=1 SV=1	0	15.343	12	4	6	4	391	45.1	7.74	7.34	4	cell organization and biogenesis;protein metabolism;DNA metabolism;other metabolic processes;stress response;signal transduction;other biological processes	plasma membrane;other membranes;cytosol;nucleus;other cell component	kinase activity;other molecular function	Pf00069	1457	ENSG00000101266	CSNK2A1	B4DYS6; D3DVV8; hsa:1457; P19138; P20426; P68400; Q14013; Q5U065	Alzheimer's disease and miRNA effects; TNF-alpha signaling; Brain-derived neurotrophic factor (BDNF) signaling; lncRNA in canonical Wnt signaling and colorectal cancer; Breast cancer pathway; Wnt signaling; ncRNAs in Wnt signaling in hepatocellular carcinoma; Translation inhibitors in chronically activated PDGFRA cells; Measles virus infection; Pleural mesothelioma; Alzheimer's disease	Regulation of PTEN stability and activity; KEAP1-NFE2L2 pathway; Regulation of TP53 Activity through Phosphorylation; RUNX1 interacts with co-factors whose precise effect on RUNX1 targets is not known; Cooperation of PDCL (PhLP1) and TRiC/CCT in G-protein beta folding; WNT mediated activation of DVL; Signal transduction by L1; Maturation of hRSV A proteins; Receptor Mediated Mitophagy; Condensati…	22	0				210.9	196.9	192.2				1338178	1.24965e+06	1.21985e+06	n/a	n/a	n/a	High	High	High	1
TRUE	High	Master Protein	P67870	Casein kinase II subunit beta OS=Homo sapiens OX=9606 GN=CSNK2B PE=1 SV=1	0	6.868	11	2	3	2	215	24.9	5.55	5.23	2	cell organization and biogenesis;protein metabolism;other metabolic processes;developmental processes;signal transduction;other biological processes	non-structural extracellular;cytosol;nucleus;other cell component	signal transduction activity or receptor binding;enzyme regulator activity;kinase activity;other molecular function	Pf01214	1460	ENSG00000204435; ENSG00000206406; ENSG00000224398; ENSG00000224774; ENSG00000228875; ENSG00000230700; ENSG00000232960	CSNK2B	B0UXA9; hsa:1460; P07312; P13862; P67870; Q4VX47	Alzheimer's disease and miRNA effects; lncRNA in canonical Wnt signaling and colorectal cancer; Breast cancer pathway; Wnt signaling; ncRNAs in Wnt signaling in hepatocellular carcinoma; Measles virus infection; Pleural mesothelioma; Alzheimer's disease; HDAC6 interactions in the central nervous system	Regulation of TP53 Activity through Phosphorylation; Neutrophil degranulation; Condensation of Prometaphase Chromosomes; Regulation of PTEN stability and activity; KEAP1-NFE2L2 pathway; RUNX1 interacts with co-factors whose precise effect on RUNX1 targets is not known; Cooperation of PDCL (PhLP1) and TRiC/CCT in G-protein beta folding; WNT mediated activation of DVL; Signal transduction by L1; Ma…	21	0				207.1	227.8	165.1				1.00291e+06	1.10333e+06	799794	n/a	n/a	n/a	High	High	High	1
TRUE	High	Master Protein	P35221	Catenin alpha-1 OS=Homo sapiens OX=9606 GN=CTNNA1 PE=1 SV=1	0	8.737	4	2	3	2	906	100	6.29	5.87	2	cell adhesion;cell cycle OR cell proliferation;cell organization and biogenesis;stress response;developmental processes;signal transduction;other biological processes	plasma membrane;other membranes;cytosol;cytoskeleton;nucleus;other cell component	cytoskeletal activity;other molecular function	Pf01044	1495	ENSG00000044115	CTNNA1	hsa:1495; P35221; Q12795; Q8N1C0	Arrhythmogenic right ventricular cardiomyopathy; Apoptosis-related network due to altered Notch3 in ovarian cancer; VEGFA-VEGFR2 signaling; White fat cell differentiation; Endometrial cancer; Mechanoregulation and pathology of YAP/TAZ via Hippo and non-Hippo mechanisms; Hippo-Merlin signaling dysregulation; Pleural mesothelioma	RHO GTPases activate IQGAPs; Myogenesis; VEGFR2 mediated vascular permeability; Adherens junctions interactions; Regulation of CDH11 function; Regulation of CDH19 Expression and Function; CDH11 homotypic and heterotypic interactions	15	0					267.4	332.6					442483	550466	n/a	n/a	n/a	High	High	High	1
TRUE	High	Master Protein	P35222	Catenin beta-1 OS=Homo sapiens OX=9606 GN=CTNNB1 PE=1 SV=1	0	6.408	4	3	6	2	781	85.4	5.86	1.73	3	cell adhesion;cell-cell signaling;cell cycle OR cell proliferation;cell organization and biogenesis;protein metabolism;RNA metabolism OR transcription;other metabolic processes;transport;developmental processes;signal transduction;other biological processes	plasma membrane;other membranes;cytosol;cytoskeleton;nucleus;other cell component	signal transduction activity or receptor binding;other molecular function	Pf00514	1499	ENSG00000168036	CTNNB1	A8K1L7; hsa:1499; P35222; Q8NEW9; Q8NI94; Q9H391	Androgen receptor signaling; MicroRNAs in cardiomyocyte hypertrophy; Heart development; miR-targeted genes in leukocytes; miR-targeted genes in lymphocytes; miR-targeted genes in muscle cell; TNF-related weak inducer of apoptosis (TWEAK) signaling; Alzheimer's disease and miRNA effects; Neural crest differentiation; Arrhythmogenic right ventricular cardiomyopathy; Pathogenic Escherichia coli infe…	Somitogenesis; Deactivation of the beta-catenin transactivating complex; InlA-mediated entry of Listeria monocytogenes into host cells; RHO GTPases activate IQGAPs; Formation of paraxial mesoderm; Synthesis, secretion, and inactivation of Glucagon-like Peptide-1 (GLP-1); Formation of axial mesoderm; High laminar flow shear stress activates signaling by PIEZO1 and PECAM1:CDH5:KDR in endothelial ce…	109	0													n/a	n/a	n/a	High	High	High	1
TRUE	High	Master Protein	O60716	Catenin delta-1 OS=Homo sapiens OX=9606 GN=CTNND1 PE=1 SV=1	0	23.598	8	5	9	5	968	108.1	6.23	13.05	5	cell adhesion;signal transduction;other biological processes	plasma membrane;other membranes;cytosol;nucleus;other cell component	signal transduction activity or receptor binding;other molecular function	Pf00514	1500	ENSG00000198561	CTNND1	A8K939; hsa:1500; O15088; O60713; O60714; O60715; O60716; O60935; Q6DHZ7; Q6RBX8; Q9UP71; Q9UP72; Q9UP73	VEGFA-VEGFR2 signaling; Wnt signaling and pluripotency	VEGFR2 mediated vascular permeability; Adherens junctions interactions; InlA-mediated entry of Listeria monocytogenes into host cells; Regulation of CDH11 function; Regulation of CDH19 Expression and Function; CDH11 homotypic and heterotypic interactions	8	0				177.4	202.1	220.5				785666	895397	976769	n/a	n/a	n/a	High	High	High	1
TRUE	High	Master Protein	P11717	Cation-independent mannose-6-phosphate receptor OS=Homo sapiens OX=9606 GN=IGF2R PE=1 SV=3	0	11.922	2	4	5	4	2491	274.2	5.94	5.94	4	transport;developmental processes;signal transduction;other biological processes	plasma membrane;other membranes;ER/Golgi;nucleus;other cytoplasmic organelle;other cell component	kinase activity;other molecular function	Pf00040, Pf00878	3482	ENSG00000197081	IGF2R	hsa:3482; P11717; Q7Z7G9; Q96PT5	miR-targeted genes in adipocytes; miR-targeted genes in leukocytes; miR-targeted genes in lymphocytes; miR-targeted genes in muscle cell; TROP2 regulatory signaling	Neutrophil degranulation; Golgi Associated Vesicle Biogenesis; Cargo recognition for clathrin-mediated endocytosis; Retrograde transport at the Trans-Golgi-Network	10	0				151.9	221	227.1				913975	1.3302e+06	1.36652e+06	n/a	n/a	n/a	High	High	High	1
TRUE	High	Master Protein	A5YKK6	CCR4-NOT transcription complex subunit 1 OS=Homo sapiens OX=9606 GN=CNOT1 PE=1 SV=2	0	30.021	5	10	15	10	2376	266.8	7.11	16.02	10	RNA metabolism OR transcription;other metabolic processes;developmental processes;other biological processes	cytosol;nucleus;other cell component	other molecular function	Pf04054, Pf12842, Pf16415, Pf16417, Pf16418, Pf22940, Pf23590	23019	ENSG00000125107	CNOT1	A5YKK6; hsa:23019; Q68DX7; Q7Z3K2; Q8IWB8; Q8TB53; Q9BVZ6; Q9UFR8; Q9UI27; Q9Y2L0	Ciliary landscape	Deadenylation of mRNA; TP53 regulates transcription of additional cell cycle genes whose exact role in the p53 pathway remain uncertain; M-decay: degradation of maternal mRNAs by maternally stored factors	4	0	30.3	47.8	39.7	184.2	157.3	140.7	594300	937847	778840	3.61587e+06	3.08804e+06	2.76203e+06	Peak Found	Peak Found	Peak Found	High	High	High	1
TRUE	High	Master Protein	O75175	CCR4-NOT transcription complex subunit 3 OS=Homo sapiens OX=9606 GN=CNOT3 PE=1 SV=1	0.003	2.118	1	1	2	1	753	81.8	6.2	0	1	RNA metabolism OR transcription;other metabolic processes;developmental processes;other biological processes	cytosol;nucleus;other cell component		Pf04065, Pf04153	4849	ENSG00000088038; ENSG00000273943; ENSG00000274176; ENSG00000274616; ENSG00000274941; ENSG00000275979; ENSG00000276082; ENSG00000277114; ENSG00000277600; ENSG00000277615	CNOT3	hsa:4849; O75175; Q9NZN7; Q9UF76		Deadenylation of mRNA; TP53 regulates transcription of additional cell cycle genes whose exact role in the p53 pathway remain uncertain; M-decay: degradation of maternal mRNAs by maternally stored factors	3	0				207.6	184.2	208.2				439841	390240	441086	n/a	n/a	n/a	Peak Found	High	High	1
TRUE	High	Master Protein	Q9UIV1	CCR4-NOT transcription complex subunit 7 OS=Homo sapiens OX=9606 GN=CNOT7 PE=1 SV=3	0	5.821	7	2	2	2	285	32.7	4.84	0	2	cell organization and biogenesis;RNA metabolism OR transcription;other metabolic processes;stress response;other biological processes	cytosol;nucleus;other cell component	nucleic acid binding activity;other molecular function	Pf04857	29883	ENSG00000198791	CNOT7	A8MZM5; B3KMP1; B3KN35; D3DSP6; G3V108; hsa:29883; Q7Z530; Q9UIV1		Deadenylation of mRNA; M-decay: degradation of maternal mRNAs by maternally stored factors; TP53 regulates transcription of additional cell cycle genes whose exact role in the p53 pathway remain uncertain	3	0				171.4	299.3	129.3				351008	612799	264632	n/a	n/a	n/a	High	Peak Found	High	1
TRUE	High	Master Protein	Q92600	CCR4-NOT transcription complex subunit 9 OS=Homo sapiens OX=9606 GN=CNOT9 PE=1 SV=1	0	5.068	4	1	3	1	299	33.6	8.03	6.31	1	RNA metabolism OR transcription;other metabolic processes;signal transduction;other biological processes	cytosol;nucleus;other cell component	signal transduction activity or receptor binding;other molecular function	Pf04078	9125	ENSG00000144580	CNOT9	B2RPI0; B5MDQ4; B7Z1E5; hsa:9125; Q92600; Q96IX4	miR-targeted genes in lymphocytes; miR-targeted genes in muscle cell	Activation of anterior HOX genes in hindbrain development during early embryogenesis; Deadenylation of mRNA; TP53 regulates transcription of additional cell cycle genes whose exact role in the p53 pathway remain uncertain; M-decay: degradation of maternal mRNAs by maternally stored factors	6	0				238.1	168.7	193.3				864686	612569	701916	n/a	n/a	n/a	High	High	High	1
TRUE	Medium	Master Protein	O95400	CD2 antigen cytoplasmic tail-binding protein 2 OS=Homo sapiens OX=9606 GN=CD2BP2 PE=1 SV=1	0.029	1.081	4	1	1	1	341	37.6	4.61	0	1	cell organization and biogenesis;RNA metabolism OR transcription;other metabolic processes	cytosol;nucleus;other cell component	other molecular function	Pf02213	10421	ENSG00000169217	CD2BP2	B2RDX2; hsa:10421; O95400; Q9ULP2	mRNA processing; Ciliary landscape		2	0													n/a	n/a	n/a	n/a	n/a	High	1
TRUE	High	Master Protein	Q00587	Cdc42 effector protein 1 OS=Homo sapiens OX=9606 GN=CDC42EP1 PE=1 SV=1	0.004	1.88	4	1	1	1	391	40.3	7.15	0	1	cell organization and biogenesis;signal transduction;other biological processes	plasma membrane;other membranes;cytosol;cytoskeleton;other cell component	other molecular function	Pf00786, Pf14957	11135	ENSG00000128283	CDC42EP1	A8K825; hsa:11135; Q00587; Q96GN1		RHOJ GTPase cycle; CDC42 GTPase cycle; RAC1 GTPase cycle; RHOQ GTPase cycle; RHOG GTPase cycle; RAC2 GTPase cycle; RAC3 GTPase cycle	7	0				235.8	171	193.2				813262	589671	666217	n/a	n/a	n/a	Peak Found	High	Peak Found	1
TRUE	High	Master Protein	Q9NZ45	CDGSH iron-sulfur domain-containing protein 1 OS=Homo sapiens OX=9606 GN=CISD1 PE=1 SV=1	0	7.245	26	2	4	2	108	12.2	9.09	3.8	2	other biological processes	other membranes;mitochondrion	other molecular function	Pf09360, Pf10660	55847	ENSG00000122873	CISD1	hsa:55847; Q1X902; Q9NZ45	Adipogenesis; Ferroptosis		2	0				169.7	183.8	246.5				635996	689010	923747	n/a	n/a	n/a	Peak Found	High	High	1
TRUE	High	Master Protein	O14735	CDP-diacylglycerol--inositol 3-phosphatidyltransferase OS=Homo sapiens OX=9606 GN=CDIPT PE=1 SV=1	0	14.766	17	3	8	3	213	23.5	8.03	15.4	3	other metabolic processes	plasma membrane;other membranes;ER/Golgi	other molecular function	Pf01066	10423	ENSG00000103502	CDIPT	B4DUV0; H3BTV1; hsa:10423; O14735; Q6FGU1; Q6ZN70	miR-targeted genes in leukocytes; miR-targeted genes in lymphocytes; miR-targeted genes in muscle cell; Glycerolipids and glycerophospholipids; 16p11.2 proximal deletion syndrome	Synthesis of PI	6	0				203.2	205.3	191.5				2.35192e+06	2.37672e+06	2.21686e+06	n/a	n/a	n/a	High	High	High	1
TRUE	High	Master Protein	O75419	Cell division control protein 45 homolog OS=Homo sapiens OX=9606 GN=CDC45 PE=1 SV=1	0	18.061	8	4	10	4	566	65.5	5.53	12.27	4	cell cycle OR cell proliferation;cell organization and biogenesis;DNA metabolism;other metabolic processes;stress response;signal transduction	cytoskeleton;nucleus	nucleic acid binding activity;other molecular function	Pf02724	8318	ENSG00000093009	CDC45	B4DDB4; B4DDU3; E9PDH7; hsa:8318; O60856; O75419; Q20WK8; Q6UW54; Q9UP68	Cell cycle; Retinoblastoma gene in cancer; G1 to S cell cycle control; 22q11.2 copy number variation syndrome; DNA replication	Activation of ATR in response to replication stress; Activation of the pre-replicative complex; Unwinding of DNA; G1/S-Specific Transcription	9	0			11.7	195.3	189.5	203.5			129971	2.17689e+06	2.1122e+06	2.26886e+06	n/a	n/a	Peak Found	High	High	High	1
TRUE	High	Master Protein	Q99459	Cell division cycle 5-like protein OS=Homo sapiens OX=9606 GN=CDC5L PE=1 SV=2	0	8.955	5	3	3	3	802	92.2	8.18	1.61	3	DNA metabolism;RNA metabolism OR transcription;other metabolic processes;stress response;signal transduction;other biological processes	nucleus;other cell component	nucleic acid binding activity;other molecular function	Pf11831, Pf13921	988	ENSG00000096401	CDC5L	hsa:988; Q76N46; Q99459; Q99974		mRNA Splicing - Major Pathway	1	0													n/a	n/a	n/a	n/a	High	High	1
TRUE	High	Master Protein	Q8IX12	Cell division cycle and apoptosis regulator protein 1 OS=Homo sapiens OX=9606 GN=CCAR1 PE=1 SV=2	0	7.325	2	2	4	2	1150	132.7	5.76	4.37	2	protein metabolism;other metabolic processes;other biological processes	nucleus;other cell component	nucleic acid binding activity;other molecular function	Pf02037, Pf14443, Pf14444, Pf19256, Pf19257	55749	ENSG00000060339	CCAR1	A0JLT7; A1L4P7; A8K9D4; B4DNP8; B4DRK8; hsa:55749; Q32NE3; Q5EBM3; Q5VUP6; Q6PIZ0; Q6X935; Q8IX12; Q9H8N4; Q9NVA7; Q9NVQ0; Q9NWM6		mRNA Splicing - Major Pathway	1	0				196.6	170.4	233				595434	516250	705590	n/a	n/a	n/a	High	High	High	1
TRUE	High	Master Protein	Q13042	Cell division cycle protein 16 homolog OS=Homo sapiens OX=9606 GN=CDC16 PE=1 SV=2	0	7.365	4	2	3	2	620	71.6	5.85	0	2	protein metabolism;other metabolic processes;other biological processes	cytosol;cytoskeleton;nucleus;other cell component		Pf12895, Pf13424	8881	ENSG00000130177	CDC16	A2A365; hsa:8881; Q13042; Q5T8C8; Q7Z651; Q96AE6; Q9Y564	Cell cycle	Antigen processing: Ubiquitination & Proteasome degradation; Separation of Sister Chromatids; Autodegradation of Cdh1 by Cdh1:APC/C; APC/C:Cdc20 mediated degradation of Securin; APC/C:Cdh1 mediated degradation of Cdc20 and other APC/C:Cdh1 targeted proteins in late mitosis/early G1; Cdc20:Phospho-APC/C mediated degradation of Cyclin A; Assembly of the pre-replicative complex; CDK-mediated phospho…	19	0													n/a	n/a	n/a	High	High	High	1
TRUE	High	Master Protein	Q9UJX2	Cell division cycle protein 23 homolog OS=Homo sapiens OX=9606 GN=CDC23 PE=1 SV=3	0.002	2.921	2	1	2	1	597	68.8	7.02	3.79	1	cell cycle OR cell proliferation;cell organization and biogenesis;protein metabolism;other metabolic processes;other biological processes	cytosol;nucleus	other molecular function	Pf04049	8697	ENSG00000094880	CDC23	A8K6E5; B4E3A2; B7WP05; D3DQB7; hsa:8697; O75433; Q53FN2; Q9BS73; Q9UJX2	Cell cycle	Separation of Sister Chromatids; Cdc20:Phospho-APC/C mediated degradation of Cyclin A; Inactivation of APC/C via direct inhibition of the APC/C complex; APC-Cdc20 mediated degradation of Nek2A; Senescence-Associated Secretory Phenotype (SASP); Antigen processing: Ubiquitination & Proteasome degradation; Autodegradation of Cdh1 by Cdh1:APC/C; APC/C:Cdc20 mediated degradation of Securin; APC/C:Cdh1…	19	0				308.9	137.3	153.8				474663	211024	236387	n/a	n/a	n/a	High	Peak Found	High	1
TRUE	High	Master Protein	Q9NX58	Cell growth-regulating nucleolar protein OS=Homo sapiens OX=9606 GN=LYAR PE=1 SV=3	0	50.728	22	5	17	5	379	43.6	9.57	47.31	5	RNA metabolism OR transcription;other metabolic processes;stress response;other biological processes	nucleus;other cell component	nucleic acid binding activity;other molecular function	Pf08790, Pf17848	55646	ENSG00000145220	LYAR	D3DVS4; hsa:55646; Q6FI78; Q9NX58; Q9NYS1			0	0				199.2	198.1	202.7				7.00812e+06	6.971e+06	7.13149e+06	n/a	n/a	n/a	High	High	High	1
TRUE	High	Master Protein	P04637	Cellular tumor antigen p53 OS=Homo sapiens OX=9606 GN=TP53 PE=1 SV=4	0	3.741	6	2	3	2	393	43.6	6.79	1.69	2	cell cycle OR cell proliferation;cell organization and biogenesis;DNA metabolism;RNA metabolism OR transcription;other metabolic processes;stress response;transport;developmental processes;signal transduction;other biological processes	cytosol;cytoskeleton;mitochondrion;ER/Golgi;nucleus;other cell component	signal transduction activity or receptor binding;enzyme regulator activity;nucleic acid binding activity;other molecular function	Pf00870, Pf07710, Pf08563, Pf18521	7157	ENSG00000141510	TP53	hsa:7157; P04637; Q15086; Q15087; Q15088; Q16535; Q16807; Q16808; Q16809; Q16810; Q16811; Q16848; Q2XN98; Q3LRW1; Q3LRW2; Q3LRW3; Q3LRW4; Q3LRW5; Q86UG1; Q8J016; Q99659; Q9BTM4; Q9HAQ8; Q9NP68; Q9NPJ2; Q9NZD0; Q9UBI2; Q9UQ61	AMP-activated protein kinase signaling; miRNA regulation of DNA damage response; miRNAs involved in DNA damage response; Fluoropyrimidine activity; TP53 network; Folate metabolism; Apoptosis modulation and signaling; Cell cycle; Metastatic brain tumor; Glioblastoma signaling; Gastric cancer network 2; Oncostatin M signaling; Spinal cord injury; Retinoblastoma gene in cancer; Amyotrophic lateral s…	Regulation of PTEN gene transcription; Factors involved in megakaryocyte development and platelet production; Zygotic genome activation (ZGA); TP53 Regulates Transcription of Genes Involved in G1 Cell Cycle Arrest; TP53 regulates transcription of additional cell cycle genes whose exact role in the p53 pathway remain uncertain; Ub-specific processing proteases; The role of GTSE1 in G2/M progressio…	119	0				181.3	247.9	170.8				303218	414695	285613	n/a	n/a	n/a	Peak Found	High	High	1
TRUE	High	Master Protein	P41208	Centrin-2 OS=Homo sapiens OX=9606 GN=CETN2 PE=1 SV=1	0	4.187	19	1	1	1	172	19.7	5	0	1	cell cycle OR cell proliferation;cell organization and biogenesis;DNA metabolism;other metabolic processes;stress response;transport;other biological processes	cytosol;cytoskeleton;nucleus;other cell component	cytoskeletal activity;other molecular function	Pf13499	1069	ENSG00000147400; ENSG00000292191	CETN2	B2R4T4; hsa:1069; P41208; Q53XW1	Nucleotide excision repair; DNA repair pathways, full network; Nucleotide excision repair in xeroderma pigmentosum	Recruitment of NuMA to mitotic centrosomes; SUMOylation of DNA damage response and repair proteins; Regulation of PLK1 Activity at G2/M Transition; Loss of Nlp from mitotic centrosomes; Recruitment of mitotic centrosome proteins and complexes; Anchoring of the basal body to the plasma membrane; AURKA Activation by TPX2; Formation of Incision Complex in GG-NER; DNA Damage Recognition in GG-NER	13	0					354.8	245.2					502094	346995	n/a	n/a	n/a	n/a	Peak Found	High	1
TRUE	High	Master Protein	Q7Z7K6	Centromere protein V OS=Homo sapiens OX=9606 GN=CENPV PE=1 SV=1	0	3.273	5	1	1	1	275	29.9	9.73	0	1	cell organization and biogenesis;other biological processes	other membranes;cytosol;cytoskeleton;nucleus;other cell component	other molecular function	Pf04828	201161	ENSG00000166582	CENPV	B2RPK2; hsa:201161; Q3L8N5; Q7Z7K6; Q8NFH6			0	0				235.9	147.7	216.4				1.20299e+06	753281	1.1034e+06	n/a	n/a	n/a	Peak Found	High	Peak Found	1
TRUE	High	Master Protein	O43264	Centromere/kinetochore protein zw10 homolog OS=Homo sapiens OX=9606 GN=ZW10 PE=1 SV=3	0	43.616	17	10	22	10	779	88.8	6.27	37.93	10	cell cycle OR cell proliferation;cell organization and biogenesis;transport;signal transduction;other biological processes	other membranes;cytosol;cytoskeleton;ER/Golgi;nucleus;other cell component	nucleic acid binding activity	Pf06248, Pf20665, Pf20666, Pf22766	9183	ENSG00000086827	ZW10	A1A528; hsa:9183; O43264		Separation of Sister Chromatids; Resolution of Sister Chromatid Cohesion; RHO GTPases Activate Formins; EML4 and NUDC in mitotic spindle formation; Amplification of signal from unattached kinetochores via a MAD2 inhibitory signal; COPI-dependent Golgi-to-ER retrograde traffic	7	0				201.9	201.2	196.9				4.21085e+06	4.19609e+06	4.10724e+06	n/a	n/a	n/a	High	High	High	1	Met-loss+Acetyl [N-Term]
TRUE	High	Master Protein	Q9BT22	Chitobiosyldiphosphodolichol beta-mannosyltransferase OS=Homo sapiens OX=9606 GN=ALG1 PE=1 SV=2	0	7.252	5	2	3	2	464	52.5	7.23	1.91	2	protein metabolism;other metabolic processes	other membranes;ER/Golgi	other molecular function	Pf00534	56052	ENSG00000033011	ALG1	B4DP08; hsa:56052; Q6UVZ9; Q8N5Y4; Q9BT22; Q9P2Y2	Nephrotic syndrome; N-glycan biosynthesis	Biosynthesis of the N-glycan precursor (dolichol lipid-linked oligosaccharide, LLO) and transfer to a nascent protein; Defective ALG1 causes CDG-1k	4	0	408.3					191.7	433469					203513	Peak Found	n/a	n/a	High	n/a	High	1
TRUE	Medium	Master Protein	Q9Y6K0	Choline/ethanolaminephosphotransferase 1 OS=Homo sapiens OX=9606 GN=CEPT1 PE=1 SV=1	0.032	1.049	3	1	1	1	416	46.5	8.21	0	1	other metabolic processes	other membranes;ER/Golgi;nucleus	other molecular function	Pf01066	10390	ENSG00000134255	CEPT1	hsa:10390; Q69YJ9; Q9P0Y8; Q9Y6K0	Trans-sulfuration, one-carbon metabolism and related pathways; Kennedy pathway from sphingolipids	Synthesis of PC; Synthesis of PE	4	0													n/a	n/a	n/a	n/a	n/a	High	1
TRUE	Medium	Master Protein	Q8WUD6	Cholinephosphotransferase 1 OS=Homo sapiens OX=9606 GN=CHPT1 PE=1 SV=1	0.018	1.398	3	1	1	1	406	45.1	6.92	0	1	other metabolic processes;other biological processes	other membranes;ER/Golgi;other cell component	other molecular function	Pf01066	56994	ENSG00000111666	CHPT1	B3KQM2; hsa:56994; Q7Z7H0; Q7Z7H1; Q7Z7H2; Q8IWQ4; Q8IWQ5; Q8WUD6; Q8WYI4; Q9NRQ6; Q9NRQ7; Q9Y6M6	Trans-sulfuration, one-carbon metabolism and related pathways; Kennedy pathway from sphingolipids; Glycerolipids and glycerophospholipids	Synthesis of PC	4	0	130	116.4	176.9	70.9	49.8	55.9	468698	419645	637861	255792	179676	201671	Peak Found	Peak Found	Peak Found	Peak Found	High	Peak Found	1
TRUE	High	Master Protein	Q9Y3Y2	Chromatin target of PRMT1 protein OS=Homo sapiens OX=9606 GN=CHTOP PE=1 SV=2	0	4.228	5	1	1	1	248	26.4	12.23	0	1	cell organization and biogenesis;other metabolic processes;transport;other biological processes	nucleus	nucleic acid binding activity	Pf13865	26097	ENSG00000160679	CHTOP	D3DV55; hsa:26097; Q0VAQ8; Q2VPI9; Q5T7Y8; Q5T7Y9; Q5T7Z0; Q6NSM4; Q6PB28; Q8WYT9; Q9BUC5; Q9H034; Q9H2L0; Q9Y3Y2		Transport of Mature mRNA derived from an Intron-Containing Transcript; mRNA 3'-end processing; RNA Polymerase II Transcription Termination	3	0				157.9	179.9	262.2				176340	200977	292834	n/a	n/a	n/a	Peak Found	Peak Found	High	1
TRUE	High	Master Protein	Q13185	Chromobox protein homolog 3 OS=Homo sapiens OX=9606 GN=CBX3 PE=1 SV=4	0	33.199	23	3	12	3	183	20.8	5.33	21.02	3	cell organization and biogenesis;stress response;other biological processes	other membranes;cytoskeleton;nucleus;other cell component	other molecular function	Pf00385, Pf01393	11335	ENSG00000122565	CBX3	hsa:11335; Q13185; Q96CD7; Q99409; Q9BVS3; Q9P0Z6	Exercise-induced circadian regulation; Effect of progerin on genes involved in progeria; NIPBL role in DNA damage - Cornelia de Lange syndrome	RNA Polymerase I Promoter Escape; ERCC6 (CSB) and EHMT2 (G9a) positively regulate rRNA expression; Transcriptional Regulation by E2F6	6	0	20.5	53.5	34.5	120.5	191.8	179	580455	1.51191e+06	976000	3.40515e+06	5.41845e+06	5.05772e+06	Peak Found	Peak Found	Peak Found	High	High	High	1
TRUE	High	Master Protein	Q14839	Chromodomain-helicase-DNA-binding protein 4 OS=Homo sapiens OX=9606 GN=CHD4 PE=1 SV=2	0	55.577	11	15	29	15	1912	217.9	5.86	26.12	15	cell organization and biogenesis;DNA metabolism;stress response;other biological processes	cytoskeleton;nucleus;other cell component	nucleic acid binding activity;other molecular function	Pf00176, Pf00271, Pf00385, Pf00628, Pf06461, Pf06465, Pf08073, Pf08074	1108	ENSG00000111642	CHD4	hsa:1108; Q14839; Q8IXZ5	Rett syndrome; Effect of progerin on genes involved in progeria	RNA Polymerase I Transcription Initiation; Potential therapeutics for SARS; Regulation of endogenous retroelements by KRAB-ZFP proteins; Regulation of endogenous retroelements by Piwi-interacting RNAs (piRNAs); HDACs deacetylate histones; ERCC6 (CSB) and EHMT2 (G9a) positively regulate rRNA expression; Regulation of PTEN gene transcription; Transcriptional regulation of brown and beige adipocyte …	12	0	15.2	25.5		185.1	203.5	170.6	577481	968413		7.02409e+06	7.72232e+06	6.47375e+06	Peak Found	Peak Found	n/a	High	High	High	1
TRUE	Medium	Master Protein	O75390	Citrate synthase, mitochondrial OS=Homo sapiens OX=9606 GN=CS PE=1 SV=2	0.044	0.955	2	1	2	1	466	51.7	8.32	0	1	other metabolic processes	mitochondrion	other molecular function	Pf00285	1431	ENSG00000062485	CS	hsa:1431; O75390; Q71UT9; Q7KZH0; Q96FZ8; Q9BWN8	TCA cycle and deficiency of pyruvate dehydrogenase complex (PDHc); Amino acid metabolism; Fluoroacetic acid toxicity; TCA cycle (aka Krebs or citric acid cycle)	Mitochondrial protein import; Maturation of TCA enzymes and regulation of TCA cycle; Citric acid cycle (TCA cycle); Mitochondrial protein degradation	8	0													n/a	n/a	n/a	High	High	n/a	1
TRUE	High	Master Protein	Q00610	Clathrin heavy chain 1 OS=Homo sapiens OX=9606 GN=CLTC PE=1 SV=5	0	36.122	7	9	12	9	1675	191.5	5.69	15.61	9	cell cycle OR cell proliferation;cell organization and biogenesis;other metabolic processes;transport;other biological processes	plasma membrane;other membranes;cytosol;cytoskeleton;ER/Golgi;other cytoplasmic organelle;other cell component	signal transduction activity or receptor binding;nucleic acid binding activity;other molecular function	Pf00637, Pf01394, Pf09268, Pf13838	1213	ENSG00000141367	CLTC	D3DU00; hsa:1213; Q00610; Q6N0A0; Q86TF2	Synaptic vesicle pathway; VEGFA-VEGFR2 signaling; Dengue-2 interactions with complement and coagulation cascades; Ebola virus infection in host; Fragile X syndrome; 7q11.23 copy number variation syndrome; Complement and coagulation cascades	ALK mutants bind TKIs; Signaling by ALK fusions and activated point mutants; Recycling pathway of L1; MHC class II antigen presentation; RHOV GTPase cycle; Lysosome Vesicle Biogenesis; RHOU GTPase cycle; Cargo recognition for clathrin-mediated endocytosis; WNT5A-dependent internalization of FZD4; EPH-ephrin mediated repulsion of cells; LDL clearance; Retrograde neurotrophin signalling; WNT5A-depe…	25	0	35.4	31.3		190.3	199.1	143.9	861060	760067		4.62887e+06	4.84173e+06	3.49983e+06	Peak Found	Peak Found	n/a	High	High	High	1
TRUE	High	Master Protein	Q10570	Cleavage and polyadenylation specificity factor subunit 1 OS=Homo sapiens OX=9606 GN=CPSF1 PE=1 SV=2	0	7.207	2	2	4	2	1443	160.8	6.4	5.62	2	RNA metabolism OR transcription;other metabolic processes	nucleus	nucleic acid binding activity;other molecular function	Pf03178, Pf10433, Pf23726	29894	ENSG00000071894; ENSG00000285049	CPSF1	hsa:29894; Q10570; Q96AF0	mRNA processing	Transport of Mature mRNA Derived from an Intronless Transcript; tRNA processing in the nucleus; mRNA 3'-end processing; RNA Polymerase II Transcription Termination; Processing of Intronless Pre-mRNAs	7	0				267.1		332.9				278266		346918	n/a	n/a	n/a	High	High	High	1
TRUE	High	Master Protein	Q9UKF6	Cleavage and polyadenylation specificity factor subunit 3 OS=Homo sapiens OX=9606 GN=CPSF3 PE=1 SV=1	0	3.423	4	2	2	2	684	77.4	5.6	0	2	RNA metabolism OR transcription;other metabolic processes;other biological processes	nucleus;other cell component	nucleic acid binding activity;other molecular function	Pf00753, Pf07521, Pf10996, Pf11718	51692	ENSG00000119203	CPSF3	hsa:51692; O14769; Q53RS2; Q96F36; Q9UKF6	mRNA processing	Transport of Mature mRNA Derived from an Intronless Transcript; mRNA 3'-end processing; RNA Polymerase II Transcription Termination; Processing of Intronless Pre-mRNAs	6	0				201.8	210	188.1				765925	797147	713957	n/a	n/a	n/a	Peak Found	High	High	1
TRUE	High	Master Protein	O95639	Cleavage and polyadenylation specificity factor subunit 4 OS=Homo sapiens OX=9606 GN=CPSF4 PE=1 SV=1	0	6.191	4	1	3	1	269	30.2	8.31	6.74	1	RNA metabolism OR transcription;other metabolic processes	nucleus;other cell component	nucleic acid binding activity;other molecular function	Pf00098, Pf00642, Pf15663	10898	ENSG00000160917	CPSF4	D6W5S8; hsa:10898; O95639; Q6FGE6; Q86TF8; Q9BTW6	mRNA processing	Transport of Mature mRNA Derived from an Intronless Transcript; tRNA processing in the nucleus; mRNA 3'-end processing; RNA Polymerase II Transcription Termination; Processing of Intronless Pre-mRNAs; Inhibition of Host mRNA Processing and RNA Silencing	8	0				201.6	191.6	206.8				688308	653939	706039	n/a	n/a	n/a	High	High	High	1	Acetyl [N-Term]
TRUE	High	Master Protein	O43809	Cleavage and polyadenylation specificity factor subunit 5 OS=Homo sapiens OX=9606 GN=NUDT21 PE=1 SV=1	0	18.538	20	4	9	4	227	26.2	8.82	17.57	4	cell organization and biogenesis;RNA metabolism OR transcription;other metabolic processes;other biological processes	cytoskeleton;nucleus;other cell component	nucleic acid binding activity;other molecular function	Pf13869	11051	ENSG00000167005	NUDT21	hsa:11051; O43809; Q6IB85; Q6NE84	mRNA processing	mRNA 3'-end processing; RNA Polymerase II Transcription Termination; Processing of Intronless Pre-mRNAs	5	0	14.5		29.9	199.2	150.8	205.5	229044		472004	3.13932e+06	2.37695e+06	3.23874e+06	Peak Found	n/a	Peak Found	High	High	High	1
TRUE	High	Master Protein	Q16630	Cleavage and polyadenylation specificity factor subunit 6 OS=Homo sapiens OX=9606 GN=CPSF6 PE=1 SV=2	0	33.915	10	3	13	3	551	59.2	7.15	20.22	3	cell organization and biogenesis;RNA metabolism OR transcription;other metabolic processes;other biological processes	nucleus;other cell component	translation activity;nucleic acid binding activity;other molecular function	Pf00076	11052	ENSG00000111605	CPSF6	A8K7K9; hsa:11052; Q16630; Q53ES1; Q9BSJ7; Q9BW18		Signaling by cytosolic FGFR1 fusion mutants; Signaling by FGFR1 in disease	2	0				205.8	186.9	207.3				9.04506e+06	8.21116e+06	9.10863e+06	n/a	n/a	n/a	High	High	High	1
TRUE	High	Master Protein	Q8N684	Cleavage and polyadenylation specificity factor subunit 7 OS=Homo sapiens OX=9606 GN=CPSF7 PE=1 SV=1	0	12.862	8	2	5	2	471	52	8	9.49	2	cell organization and biogenesis;RNA metabolism OR transcription;other metabolic processes	nucleus;other cell component	nucleic acid binding activity	Pf00076	79869	ENSG00000149532	CPSF7	B3KU04; C9K0Q4; hsa:79869; Q7Z3H9; Q8N684; Q9H025; Q9H9V1		RHOBTB1 GTPase cycle; mRNA 3'-end processing; RNA Polymerase II Transcription Termination; Processing of Intronless Pre-mRNAs	5	0				193.6	159.5	247				510312	420429	651066	n/a	n/a	n/a	High	High	High	1
TRUE	High	Master Protein	P53621	Coatomer subunit alpha OS=Homo sapiens OX=9606 GN=COPA PE=1 SV=2	0	74.701	16	15	32	15	1224	138.3	7.66	64.29	15	transport;signal transduction	non-structural extracellular;other membranes;cytosol;ER/Golgi;other cell component	signal transduction activity or receptor binding;other molecular function	Pf00400, Pf04053, Pf06957, Pf23953	1314	ENSG00000122218	COPA	hsa:1314; P53621; Q5T201; Q8IXZ9		COPI-mediated anterograde transport; COPI-dependent Golgi-to-ER retrograde traffic	2	0		6.9		197.9	201.7	193.5		360395		1.03314e+07	1.05267e+07	1.01014e+07	n/a	Peak Found	n/a	High	High	High	1
TRUE	High	Master Protein	P53618	Coatomer subunit beta OS=Homo sapiens OX=9606 GN=COPB1 PE=1 SV=3	0	52.095	18	13	29	13	953	107.1	6.05	37.25	13	transport	plasma membrane;other membranes;cytosol;ER/Golgi;other cell component	other molecular function	Pf01602, Pf07718, Pf14806	1315	ENSG00000129083	COPB1	D3DQX0; hsa:1315; P53618; Q6GTT7; Q9NTK2; Q9UNW7		Neutrophil degranulation; COPI-dependent Golgi-to-ER retrograde traffic; COPI-mediated anterograde transport	3	0		5.3	2.7	198.5	205.4	188.1		263340	133925	9.80693e+06	1.01489e+07	9.29556e+06	n/a	Peak Found	Peak Found	High	High	High	1
TRUE	High	Master Protein	P35606	Coatomer subunit beta' OS=Homo sapiens OX=9606 GN=COPB2 PE=1 SV=2	0	38.153	12	7	14	7	906	102.4	5.27	21.55	7	transport	other membranes;cytosol;ER/Golgi	other molecular function	Pf00400, Pf04053, Pf23953	9276	ENSG00000184432	COPB2	B4DZI8; hsa:9276; P35606		COPI-dependent Golgi-to-ER retrograde traffic; COPI-mediated anterograde transport	2	0	44.3	34		159.2	206.6	155.8	475050	365002		1.70691e+06	2.21488e+06	1.67086e+06	Peak Found	Peak Found	n/a	High	High	High	1
TRUE	High	Master Protein	P48444	Coatomer subunit delta OS=Homo sapiens OX=9606 GN=ARCN1 PE=1 SV=1	0	26.683	16	8	12	8	511	57.2	6.21	12.23	8	transport;developmental processes;other biological processes	other membranes;cytosol;ER/Golgi		Pf00928, Pf01217	372	ENSG00000095139	ARCN1	B4E1X2; E9PEU4; hsa:372; P48444; Q52M80	miR-targeted genes in leukocytes; miR-targeted genes in lymphocytes; miR-targeted genes in muscle cell; miR-targeted genes in squamous cell; miR-517 relationship with ARCN1 and USP1	COPI-dependent Golgi-to-ER retrograde traffic; COPI-mediated anterograde transport	7	0	14.9		14	185	204.2	181.9	279225		263742	3.47934e+06	3.83952e+06	3.41991e+06	Peak Found	n/a	Peak Found	High	High	High	1
TRUE	High	Master Protein	O14579	Coatomer subunit epsilon OS=Homo sapiens OX=9606 GN=COPE PE=1 SV=3	0	36.775	26	5	12	5	308	34.5	5.12	23.04	5	transport;other biological processes	other membranes;cytosol;ER/Golgi;nucleus	other molecular function	Pf04733	11316	ENSG00000105669	COPE	A6NE29; A6NKA3; hsa:11316; O14579; O76097; Q6IBB8; Q9UGP6		COPI-dependent Golgi-to-ER retrograde traffic; COPI-mediated anterograde transport	2	0				204.5	171.7	223.9				3.30147e+06	2.77181e+06	3.61491e+06	n/a	n/a	n/a	High	High	High	1
TRUE	High	Master Protein	Q9Y678	Coatomer subunit gamma-1 OS=Homo sapiens OX=9606 GN=COPG1 PE=1 SV=1	0	8.346	3	2	3	1	874	97.7	5.47	4.29	2	transport;other biological processes	other membranes;cytosol;ER/Golgi	other molecular function	Pf01602, Pf08752, Pf16381	22820	ENSG00000181789	COPG1	A8K6M8; B3KMF6; hsa:22820; Q54AC4; Q9Y678	VEGFA-VEGFR2 signaling	COPI-dependent Golgi-to-ER retrograde traffic; COPI-mediated anterograde transport	3	0													n/a	n/a	n/a	n/a	n/a	High	1
TRUE	High	Master Protein	Q9UBF2	Coatomer subunit gamma-2 OS=Homo sapiens OX=9606 GN=COPG2 PE=1 SV=1	0	29.293	7	4	13	3	871	97.6	5.81	22.52	4	transport	other membranes;cytosol;ER/Golgi;other cell component	other molecular function	Pf01602, Pf08752, Pf16381	26958	ENSG00000158623	COPG2	A6NH74; hsa:26958; Q2NLA0; Q54AC3; Q8WVW8; Q9UBF2		COPI-dependent Golgi-to-ER retrograde traffic; COPI-mediated anterograde transport	2	1			5.2	203.8	190.9	200.1			99252.6	3.86689e+06	3.62228e+06	3.79603e+06	n/a	n/a	n/a	High	High	High	1
TRUE	High	Master Protein	P61923	Coatomer subunit zeta-1 OS=Homo sapiens OX=9606 GN=COPZ1 PE=1 SV=1	0.002	2.971	11	1	1	1	177	20.2	4.81	1.75	1	transport	other membranes;cytosol;ER/Golgi		Pf01217	22818	ENSG00000111481	COPZ1	B4DDX8; B4DHZ0; F8VS17; F8VWL5; hsa:22818; P61923; Q549N6; Q9Y3C3		COPI-dependent Golgi-to-ER retrograde traffic; COPI-mediated anterograde transport	2	0					263.7	336.3					506297	645502	n/a	n/a	n/a	n/a	Peak Found	High	1
TRUE	High	Master Protein	P23528	Cofilin-1 OS=Homo sapiens OX=9606 GN=CFL1 PE=1 SV=3	0	26.857	25	4	9	4	166	18.5	8.09	19.09	4	cell cycle OR cell proliferation;cell organization and biogenesis;signal transduction;other biological processes	plasma membrane;other membranes;cytosol;cytoskeleton;nucleus;other cell component	cytoskeletal activity	Pf00241	1072	ENSG00000172757	CFL1	B3KUQ1; hsa:1072; P23528; Q53Y87; Q9UCA2	Brain-derived neurotrophic factor (BDNF) signaling; VEGFA-VEGFR2 signaling; EGF/EGFR signaling; Envelope proteins and their potential roles in EDMD physiopathology; 7q11.23 copy number variation syndrome; Neuroinflammation and glutamatergic signaling; CCL18 signaling; Regulation of actin cytoskeleton; G13 signaling; Axon guidance	Platelet degranulation ; Regulation of actin dynamics for phagocytic cup formation; Gene and protein expression by JAK-STAT signaling after Interleukin-12 stimulation; EPHB-mediated forward signaling; Sema3A PAK dependent Axon repulsion; RHO GTPases Activate ROCKs	16	0		47		152.4	199.1	201.5		526166		1.70701e+06	2.22974e+06	2.25748e+06	n/a	Peak Found	n/a	High	High	High	1	Met-loss+Acetyl [N-Term]
TRUE	High	Master Protein	Q8N3U4	Cohesin subunit SA-2 OS=Homo sapiens OX=9606 GN=STAG2 PE=1 SV=3	0	17.763	5	4	8	4	1231	141.2	5.43	11.84	4	cell cycle OR cell proliferation;cell organization and biogenesis;other biological processes	cytosol;cytoskeleton;nucleus;other cell component	other molecular function	Pf08514, Pf21581, Pf24571	10735	ENSG00000101972	STAG2	B1AMT5; D3DTF5; hsa:10735; O00540; Q5JTI6; Q68DE9; Q8N3U4; Q9H1N8	Cell cycle; Cohesin complex - Cornelia de Lange syndrome	Separation of Sister Chromatids; SUMOylation of DNA damage response and repair proteins; Resolution of Sister Chromatid Cohesion; Meiotic synapsis; Estrogen-dependent gene expression; Establishment of Sister Chromatid Cohesion; Cohesin Loading onto Chromatin	9	0				198.3	238.4	163.2				1.63708e+06	1.96795e+06	1.34737e+06	n/a	n/a	n/a	High	High	High	1
TRUE	High	Master Protein	Q9H6F5	Coiled-coil domain-containing protein 86 OS=Homo sapiens OX=9606 GN=CCDC86 PE=1 SV=1	0	9.553	7	2	4	2	360	40.2	10.33	6.95	2		nucleus;other cell component		Pf03879	79080	ENSG00000110104	CCDC86	B4DY99; hsa:79080; Q9H6F5			0	0				203.5	170.7	225.8				629940	528393	698935	n/a	n/a	n/a	High	High	High	1
TRUE	High	Master Protein	O75534	Cold shock domain-containing protein E1 OS=Homo sapiens OX=9606 GN=CSDE1 PE=1 SV=2	0	44.684	15	11	18	11	798	88.8	6.25	24.95	11	cell organization and biogenesis;RNA metabolism OR transcription;other metabolic processes;developmental processes;other biological processes	plasma membrane;other membranes;cytosol;ER/Golgi;other cell component	nucleic acid binding activity;other molecular function	Pf00313, Pf12901, Pf23456	7812	ENSG00000009307	CSDE1	A8K281; E9PGZ0; G5E9Q2; hsa:7812; O75534; O94961; Q5TF04; Q5TF05; Q68DF1; Q68DI9; Q9Y2S4	miR-targeted genes in lymphocytes; miR-targeted genes in muscle cell; miR-targeted genes in squamous cell		3	0		33.1	53.7	176.1	159.6	177.5		1.22133e+06	1.98084e+06	6.49648e+06	5.88822e+06	6.54904e+06	n/a	Peak Found	Peak Found	High	High	High	1
TRUE	High	Master Protein	Q9H0A8	COMM domain-containing protein 4 OS=Homo sapiens OX=9606 GN=COMMD4 PE=1 SV=1	0	4.006	10	1	1	1	199	21.8	7.31	2.26	1	signal transduction	plasma membrane;other membranes;cytosol;nucleus;other cell component		Pf07258, Pf21672	54939	ENSG00000140365	COMMD4	B2RBN4; H3BUL2; hsa:54939; Q7L637; Q9H0A8; Q9NX43		Neddylation	1	0													n/a	n/a	n/a	High	n/a	n/a	1
TRUE	High	Master Protein	Q07021	Complement component 1 Q subcomponent-binding protein, mitochondrial OS=Homo sapiens OX=9606 GN=C1QBP PE=1 SV=1	0	130.829	51	8	70	8	282	31.3	4.84	176.3	8	cell organization and biogenesis;RNA metabolism OR transcription;other metabolic processes;stress response;signal transduction;other biological processes	non-structural extracellular;plasma membrane;other membranes;cytosol;mitochondrion;nucleus;other cell component	signal transduction activity or receptor binding;enzyme regulator activity;translation activity;nucleic acid binding activity;other molecular function	Pf02330	708	ENSG00000108561	C1QBP	hsa:708; Q07021; Q2HXR8; Q9NNY8	miR-targeted genes in lymphocytes; miR-targeted genes in muscle cell; Complement system; Mesodermal commitment pathway; Ebola virus infection in host; Disorders of mitochondrial homeostatis, dynamics, protein import, and quality control	RHOC GTPase cycle; RHOA GTPase cycle; Intrinsic Pathway of Fibrin Clot Formation; Apoptotic factor-mediated response; Defective Intrinsic Pathway for Apoptosis Due to p14ARF Loss of Function	11	0				211.2	205.8	183				1.87851e+08	1.83011e+08	1.62693e+08	n/a	n/a	n/a	High	High	High	1
TRUE	High	Master Protein	Q9NPL8	Complex I assembly factor TIMMDC1, mitochondrial OS=Homo sapiens OX=9606 GN=TIMMDC1 PE=1 SV=2	0	6.575	11	2	3	2	285	32.2	8.5	3.16	2	cell organization and biogenesis	other membranes;mitochondrion;nucleus		Pf02466	51300	ENSG00000113845	TIMMDC1	D3DN81; hsa:51300; Q6IAJ7; Q6UWU6; Q9NPL8; Q9NPR3; Q9NPS5; Q9P0Y6	Disorders of mitochondrial homeostatis, dynamics, protein import, and quality control	Complex I biogenesis	2	0													Peak Found	Peak Found	n/a	High	High	Peak Found	1
TRUE	Medium	Master Protein	Q8IUX1	Complex I assembly factor TMEM126B, mitochondrial OS=Homo sapiens OX=9606 GN=TMEM126B PE=1 SV=2	0.044	0.953	6	1	1	1	230	25.9	8.81	0	1	cell organization and biogenesis;other biological processes	other membranes;mitochondrion		Pf07114	55863	ENSG00000171204	TMEM126B	A8K535; A8MSS0; hsa:55863; Q32Q09; Q8IUX1; Q8WVU3; Q96EP3; Q9NZ29		Complex I biogenesis	1	0													n/a	n/a	n/a	n/a	n/a	High	1
TRUE	High	Master Protein	Q15021	Condensin complex subunit 1 OS=Homo sapiens OX=9606 GN=NCAPD2 PE=1 SV=3	0	12.469	2	3	6	3	1401	157.1	6.61	7.74	3	cell cycle OR cell proliferation;cell organization and biogenesis;other biological processes	cytosol;nucleus;other cell component	other molecular function	Pf12717, Pf12922	9918	ENSG00000010292	NCAPD2	D3DUR4; hsa:9918; Q15021; Q8N6U3		Condensation of Prometaphase Chromosomes	1	0				198.3	217.7	183.9				455594	500189	422521	n/a	n/a	n/a	High	High	High	1
TRUE	High	Master Protein	Q15003	Condensin complex subunit 2 OS=Homo sapiens OX=9606 GN=NCAPH PE=1 SV=3	0	22.752	8	5	7	5	741	82.5	5.06	11.66	5	cell cycle OR cell proliferation;cell organization and biogenesis;other biological processes	cytosol;nucleus;other cell component	other molecular function	Pf05786	23397	ENSG00000121152	NCAPH	B4E189; hsa:23397; Q15003; Q8TB87	2q11.2 copy number variation syndrome	Condensation of Prometaphase Chromosomes	2	0				205	218.7	176.3				1.74926e+06	1.86628e+06	1.50404e+06	n/a	n/a	n/a	High	High	High	1
TRUE	High	Master Protein	Q9BPX3	Condensin complex subunit 3 OS=Homo sapiens OX=9606 GN=NCAPG PE=1 SV=1	0	20.289	5	4	7	4	1015	114.3	5.59	9.98	4	cell cycle OR cell proliferation;cell organization and biogenesis;other biological processes	cytosol;nucleus;other cell component		Pf12719	64151	ENSG00000109805	NCAPG	hsa:64151; Q3MJE0; Q96SV9; Q9BPX3; Q9BUR3; Q9BVY1; Q9H914; Q9H9Z6; Q9HBI9		Condensation of Prometaphase Chromosomes	1	0			9.2	198.3	186.8	205.6			118378	2.54397e+06	2.39684e+06	2.63823e+06	n/a	n/a	Peak Found	High	High	High	1
TRUE	High	Master Protein	P42695	Condensin-2 complex subunit D3 OS=Homo sapiens OX=9606 GN=NCAPD3 PE=1 SV=2	0	18.801	4	5	8	5	1498	168.8	7.5	7.93	5	cell cycle OR cell proliferation;cell organization and biogenesis;other biological processes	nucleus;other cell component	other molecular function	Pf12717	23310	ENSG00000151503	NCAPD3	A6NFS2; hsa:23310; P42695; Q4KMQ9		Condensation of Prophase Chromosomes	1	0				217.7	181.4	200.9				1.70783e+06	1.4234e+06	1.57606e+06	n/a	n/a	n/a	High	High	High	1
TRUE	High	Master Protein	Q86XI2	Condensin-2 complex subunit G2 OS=Homo sapiens OX=9606 GN=NCAPG2 PE=1 SV=1	0	7.66	2	3	5	3	1143	130.9	6.87	3.35	3	cell cycle OR cell proliferation;cell organization and biogenesis;RNA metabolism OR transcription;other metabolic processes;developmental processes;other biological processes	nucleus;other cell component	other molecular function	Pf12422	54892	ENSG00000146918	NCAPG2	A4D228; hsa:54892; Q7Z3J9; Q86XI2; Q8WUG8; Q9BRX6; Q9H8S2; Q9H9K6	Mesodermal commitment pathway	Condensation of Prophase Chromosomes	2	0				191.2	239.8	169				1.4972e+06	1.87746e+06	1.32347e+06	n/a	n/a	n/a	High	Peak Found	High	1
TRUE	Medium	Master Protein	Q9NZB2	Constitutive coactivator of PPAR-gamma-like protein 1 OS=Homo sapiens OX=9606 GN=FAM120A PE=1 SV=2	0.047	0.935	2	1	1	1	1118	121.8	8.88	0	1		plasma membrane;other membranes;cytosol;nucleus			23196	ENSG00000048828	FAM120A	A6NGU0; C4AMC6; hsa:23196; O60649; Q14688; Q4VXF4; Q4VXF5; Q4VXG2; Q86V69; Q96I21; Q9NZB1; Q9NZB2	VEGFA-VEGFR2 signaling		1	0				217.2	228.1	154.7				107093	112476	76311	n/a	n/a	n/a	Peak Found	High	Peak Found	1
TRUE	High	Master Protein	Q9UNS2	COP9 signalosome complex subunit 3 OS=Homo sapiens OX=9606 GN=COPS3 PE=1 SV=3	0	6.654	3	1	2	1	423	47.8	6.65	4.98	1	protein metabolism;other metabolic processes;developmental processes;signal transduction;other biological processes	cytosol;nucleus;other cell component		Pf01399, Pf21215, Pf22788	8533	ENSG00000141030	COPS3	B2R683; B4DY81; hsa:8533; O43191; Q7LDR6; Q9UNS2	Ciliary landscape; Smith-Magenis and Potocki-Lupski syndrome copy number variation	Neddylation; Cargo recognition for clathrin-mediated endocytosis; Formation of TC-NER Pre-Incision Complex; DNA Damage Recognition in GG-NER	6	0				174.9	207.1	218				283116	335321	352955	n/a	n/a	n/a	High	High	Peak Found	1	Met-loss+Acetyl [N-Term]
TRUE	High	Master Protein	Q9P0M6	Core histone macro-H2A.2 OS=Homo sapiens OX=9606 GN=MACROH2A2 PE=1 SV=3	0	5.067	5	1	1	1	372	40	9.69	2.13	1	cell organization and biogenesis;developmental processes;other biological processes	nucleus;other cell component	nucleic acid binding activity;other molecular function	Pf00125, Pf01661, Pf16211	55506	ENSG00000099284	MACROH2A2	hsa:55506; Q5SQT2; Q9P0M6	Pre-implantation embryo; lncRNA in canonical Wnt signaling and colorectal cancer; FBXL10 enhancement of MAP/ERK signaling in diffuse large B-cell lymphoma		3	0													n/a	n/a	n/a	High	n/a	n/a	1
TRUE	High	Master Protein	Q15517	Corneodesmosin OS=Homo sapiens OX=9606 GN=CDSN PE=1 SV=3	0	5.042	3	1	1	1	529	51.5	8.35	1.84	1											0	0				215.5	194.5	190.1				543031	490087	479003	n/a	n/a	n/a	High	Peak Found	Peak Found	1
TRUE	High	Master Protein	P12277	Creatine kinase B-type OS=Homo sapiens OX=9606 GN=CKB PE=1 SV=1	0	24.244	20	4	7	4	381	42.6	5.59	15.94	4	other metabolic processes	non-structural extracellular;plasma membrane;other membranes;cytosol;mitochondrion	kinase activity;other molecular function	Pf00217, Pf02807	1152	ENSG00000166165	CKB	A8K236; B2R5R4; hsa:1152; P12277; Q2LE07; Q6FG40; Q9UC66	Effect of omega-3 PUFA on Huntington's disease pathways	RND3 GTPase cycle; Creatine metabolism	3	0	8.3			182.5	191.4	217.9	111093			2.4508e+06	2.56972e+06	2.92576e+06	Peak Found	n/a	n/a	High	High	High	1
TRUE	High	Master Protein	P12532	Creatine kinase U-type, mitochondrial OS=Homo sapiens OX=9606 GN=CKMT1A PE=1 SV=1	0	31.308	25	5	13	5	417	47	8.34	26.94	5	other metabolic processes	other membranes;mitochondrion	kinase activity;other molecular function	Pf00217, Pf02807	1159; 548596	ENSG00000223572; ENSG00000237289	CKMT1A; CKMT1B	B4DIT8; B7ZA09; hsa:1159; hsa:548596; P12532; Q0VAM3; Q32NF6; Q53FC4		Creatine metabolism	1	0				174.6	204.3	221.1				4.56313e+06	5.33683e+06	5.77688e+06	n/a	n/a	n/a	High	High	High	1
TRUE	High	Master Protein	Q9BZJ0	Crooked neck-like protein 1 OS=Homo sapiens OX=9606 GN=CRNKL1 PE=1 SV=4	0	3.619	1	1	1	1	848	100.4	8	0	1	cell organization and biogenesis;RNA metabolism OR transcription;other metabolic processes	nucleus;other cell component	nucleic acid binding activity	Pf23231	51340	ENSG00000101343	CRNKL1	A8K9T4; hsa:51340; Q5JY64; Q8WYI5; Q9BZI9; Q9BZJ0; Q9BZJ1; Q9BZJ2; Q9GZW7; Q9H8F8; Q9NQH5; Q9NYD8		mRNA Splicing - Major Pathway	1	0													n/a	n/a	n/a	High	n/a	n/a	1
TRUE	High	Master Protein	P17812	CTP synthase 1 OS=Homo sapiens OX=9606 GN=CTPS1 PE=1 SV=2	0	37.945	16	7	13	7	591	66.6	6.46	23.11	7	cell cycle OR cell proliferation;other metabolic processes;other biological processes	cytosol;other cell component	other molecular function	Pf00117, Pf06418	1503	ENSG00000171793	CTPS1	B4DR64; D3DPW1; hsa:1503; P17812; Q5VW67; Q96GK6	Pyrimidine metabolism	Interconversion of nucleotide di- and triphosphates	2	0				179.4	204	216.6				3.39182e+06	3.85678e+06	4.09556e+06	n/a	n/a	n/a	High	High	High	1
TRUE	High	Master Protein	Q13616	Cullin-1 OS=Homo sapiens OX=9606 GN=CUL1 PE=1 SV=2	0	24.85	13	8	14	8	776	89.6	8	9.91	8	cell cycle OR cell proliferation;protein metabolism;other metabolic processes;signal transduction;other biological processes	plasma membrane;other membranes;cytosol;nucleus;other cell component	other molecular function	Pf00888, Pf10557	8454	ENSG00000055130	CUL1	D3DWG3; hsa:8454; O60719; Q08AL6; Q13616; Q8IYW1	Cell cycle; TNF-alpha signaling; Parkin-ubiquitin proteasomal system pathway; Apoptosis-related network due to altered Notch3 in ovarian cancer; Glucocorticoid receptor pathway; Nuclear receptors meta-pathway; TGF-beta signaling pathway; Pleural mesothelioma; Notch signaling	FCERI mediated NF-kB activation; Nuclear events stimulated by ALK signaling in cancer; Downstream TCR signaling; Antigen processing: Ubiquitination & Proteasome degradation; Neddylation; Activation of NF-kappaB in B cells; SCF-beta-TrCP mediated degradation of Emi1; SCF(Skp2)-mediated degradation of p27/p21; Degradation of beta-catenin by the destruction complex; Dectin-1 mediated noncanonical NF…	41	0	69.1			198.7	172.6	159.6	1.03468e+06			2.97315e+06	2.58313e+06	2.38887e+06	Peak Found	Peak Found	n/a	High	High	High	1
TRUE	High	Master Protein	Q13620	Cullin-4B OS=Homo sapiens OX=9606 GN=CUL4B PE=1 SV=4	0	10.006	4	3	5	3	913	103.9	7.37	3.5	3	cell cycle OR cell proliferation;cell organization and biogenesis;protein metabolism;DNA metabolism;other metabolic processes;stress response;developmental processes;other biological processes	cytosol;nucleus;other cell component	other molecular function	Pf00888, Pf10557	8450	ENSG00000158290	CUL4B	B1APK5; B3KVX4; B7Z5K8; hsa:8450; Q13620; Q6PIE4; Q6UP07; Q7Z673; Q9BY37; Q9UEB7; Q9UED7	miR-targeted genes in lymphocytes; miR-targeted genes in muscle cell; miR-targeted genes in squamous cell; Mesodermal commitment pathway; Nucleotide excision repair; DNA repair pathways, full network; Nucleotide excision repair in xeroderma pigmentosum	Neddylation; Formation of TC-NER Pre-Incision Complex; Dual incision in TC-NER; Gap-filling DNA repair synthesis and ligation in TC-NER; Formation of Incision Complex in GG-NER; Recognition of DNA damage by PCNA-containing replication complex; DNA Damage Recognition in GG-NER; Dual Incision in GG-NER	16	0				190.8	180.9	228.2				267748	253840	320169	n/a	n/a	n/a	High	High	High	1
TRUE	Medium	Master Protein	Q93034	Cullin-5 OS=Homo sapiens OX=9606 GN=CUL5 PE=1 SV=4	0.025	1.169	2	1	1	1	780	90.9	7.94	0	1	cell cycle OR cell proliferation;protein metabolism;other metabolic processes;transport;signal transduction;other biological processes	cytosol;nucleus;other cell component	transporter activity;other molecular function	Pf00888, Pf10557	8065	ENSG00000166266	CUL5	A8K960; hsa:8065; O14766; Q93034; Q9BZC6	Apoptosis-related network due to altered Notch3 in ovarian cancer; Dual hijack model of Vif in HIV infection; Modulators of TCR signaling and T cell activation; 10q11.21q11.23 copy number variation syndrome	Antigen processing: Ubiquitination & Proteasome degradation; Neddylation; Vif-mediated degradation of APOBEC3G; Downregulation of ERBB2 signaling; Inactivation of CSF3 (G-CSF) signaling; Evasion by RSV of host interferon responses	10	0					267.3	332.7					290606	361598	n/a	n/a	n/a	n/a	High	Peak Found	1
TRUE	High	Master Protein	O75155	Cullin-associated NEDD8-dissociated protein 2 OS=Homo sapiens OX=9606 GN=CAND2 PE=1 SV=3	0	11.416	4	3	5	3	1236	135.2	5.68	1.75	3	cell organization and biogenesis;protein metabolism;other metabolic processes;other biological processes	cytosol;nucleus	other molecular function	Pf08623, Pf13513	23066	ENSG00000144712	CAND2	B9EGM9; E9KL24; hsa:23066; O75155			0	0				237	142.4	220.7				1.19721e+06	719429	1.11485e+06	n/a	n/a	n/a	High	High	High	1
TRUE	High	Master Protein	Q69YN2	CWF19-like protein 1 OS=Homo sapiens OX=9606 GN=CWF19L1 PE=1 SV=2	0.003	2.086	2	1	1	1	538	60.6	7.24	0	1	RNA metabolism OR transcription;other metabolic processes	nucleus	enzyme regulator activity	Pf04676, Pf04677	55280	ENSG00000095485	CWF19L1	B4DHX1; D3DR66; hsa:55280; Q5W0I3; Q69YN2; Q96HC3; Q9H865; Q9NV13			0	0													n/a	n/a	n/a	High	n/a	n/a	1
TRUE	High	Master Protein	P06493	Cyclin-dependent kinase 1 OS=Homo sapiens OX=9606 GN=CDK1 PE=1 SV=3	0	117.632	67	15	53	13	297	34.1	8.4	110.82	15	cell cycle OR cell proliferation;cell organization and biogenesis;protein metabolism;DNA metabolism;other metabolic processes;stress response;developmental processes;signal transduction;other biological processes	other membranes;cytosol;cytoskeleton;mitochondrion;ER/Golgi;nucleus;other cell component	kinase activity;other molecular function	Pf00069	983	ENSG00000170312	CDK1	A8K7C4; C9J497; hsa:983; O60764; P06493	miRNA regulation of DNA damage response; Cell cycle; Microtubule cytoskeleton regulation; Spinal cord injury; Retinoblastoma gene in cancer; ATM signaling; PPAR-alpha pathway; Nuclear receptors meta-pathway; TGF-beta signaling pathway; G1 to S cell cycle control; Cohesin complex - Cornelia de Lange syndrome; Urotensin-II-mediated signaling; DNA damage response	Chk1/Chk2(Cds1) mediated inactivation of Cyclin B:Cdk1 complex; Resolution of Sister Chromatid Cohesion; Recruitment of NuMA to mitotic centrosomes; The role of GTSE1 in G2/M progression after G2 checkpoint; PKR-mediated signaling; Regulation of PLK1 Activity at G2/M Transition; Loss of Nlp from mitotic centrosomes; Recruitment of mitotic centrosome proteins and complexes; Anchoring of the basal …	50	2	21.4	21.9	15.1	187.7	164.4	189.4	4.45735e+06	4.56192e+06	3.14595e+06	3.90475e+07	3.42028e+07	3.93886e+07	Peak Found	Peak Found	Peak Found	High	High	High	1
TRUE	High	Master Protein	P21127	Cyclin-dependent kinase 11B OS=Homo sapiens OX=9606 GN=CDK11B PE=1 SV=4	0	3.442	1	1	1	1	795	92.6	5.54	0	1	cell cycle OR cell proliferation;protein metabolism;other metabolic processes;other biological processes	nucleus;other cell component	kinase activity;other molecular function	Pf00069	984	ENSG00000248333	CDK11B	B7ZVY7; hsa:984; J3KTL7; J3QR29; J3QR44; O95265; P21127; Q12817; Q12818; Q12819; Q12820; Q12822; Q8N530; Q9NZS5; Q9UBJ0; Q9UBQ1; Q9UBR0; Q9UNY2; Q9UP57; Q9UP58; Q9UP59	1p36 copy number variation syndrome	Recruitment of mitotic centrosome proteins and complexes	2	0													n/a	n/a	n/a	n/a	High	n/a	1
TRUE	High	Master Protein	P24941	Cyclin-dependent kinase 2 OS=Homo sapiens OX=9606 GN=CDK2 PE=1 SV=2	0	14.814	16	4	6	2	298	33.9	8.68	9.23	4	cell cycle OR cell proliferation;cell organization and biogenesis;protein metabolism;DNA metabolism;RNA metabolism OR transcription;other metabolic processes;stress response;transport;signal transduction;other biological processes	cytosol;cytoskeleton;nucleus;other cytoplasmic organelle;other cell component	kinase activity;other molecular function	Pf00069	1017	ENSG00000123374	CDK2	A8K7C6; hsa:1017; O75100; P24941	miRNA regulation of DNA damage response; Cell cycle; Thyroid stimulating hormone (TSH) signaling; Glioblastoma signaling; Oncostatin M signaling; Spinal cord injury; Retinoblastoma gene in cancer; Aryl hydrocarbon receptor pathway; Vitamin D receptor pathway; PI3K-Akt signaling; G1 to S cell cycle control; Measles virus infection; Small cell lung cancer; DNA replication; p53 transcriptional gene …	TP53 Regulates Transcription of Genes Involved in G1 Cell Cycle Arrest; Regulation of TP53 Degradation; SCF(Skp2)-mediated degradation of p27/p21; Orc1 removal from chromatin; CDK-mediated phosphorylation and removal of Cdc6; Regulation of TP53 Activity through Phosphorylation; Activation of ATR in response to replication stress; Activation of the pre-replicative complex; G2 Phase; Cyclin D assoc…	50	0				88.9	292.2	219				286813	943104	706841	n/a	n/a	n/a	High	High	Peak Found	1
TRUE	High	Master Protein	Q00535	Cyclin-dependent kinase 5 OS=Homo sapiens OX=9606 GN=CDK5 PE=1 SV=3	0	16.329	18	5	8	4	292	33.3	7.66	10.79	5	cell adhesion;cell-cell signaling;cell organization and biogenesis;protein metabolism;other metabolic processes;stress response;transport;developmental processes;signal transduction;other biological processes	plasma membrane;other membranes;cytosol;nucleus;other cell component	signal transduction activity or receptor binding;cytoskeletal activity;kinase activity;other molecular function	Pf00069	1020	ENSG00000164885	CDK5	A1XKG3; hsa:1020; Q00535	miRNA regulation of DNA damage response; Nicotine effect on dopaminergic neurons; Alzheimer's disease and miRNA effects; Brain-derived neurotrophic factor (BDNF) signaling; ATM signaling in development and disease ; Alzheimer's disease; Neurogenesis regulation in the olfactory epithelium; DNA damage response	Factors involved in megakaryocyte development and platelet production; DARPP-32 events; NPAS4 regulates expression of target genes; NGF-stimulated transcription; Regulation of TP53 Activity through Phosphorylation; MLL4 and MLL3 complexes regulate expression of PPARG target genes in adipogenesis and hepatic steatosis; CRMPs in Sema3A signaling; Deregulated CDK5 triggers multiple neurodegenerative…	17	0				200.5	174.8	224.7				2456360	2.14157e+06	2.75322e+06	n/a	n/a	n/a	High	Peak Found	High	1
TRUE	High	Master Protein	P42771	Cyclin-dependent kinase inhibitor 2A OS=Homo sapiens OX=9606 GN=CDKN2A PE=1 SV=2	0	3.325	8	1	2	1	156	16.5	5.81	0	1	cell cycle OR cell proliferation;stress response;signal transduction;other biological processes	cytosol;nucleus;other cell component	enzyme regulator activity;other molecular function		1029	ENSG00000147889	CDKN2A	A5X2G7; D3DRK1; G3XAG3; hsa:1029; O95440; P42771; Q15191; Q5VVJ5; Q96B52; Q9NP05	TP53 network; Cell cycle; miR-targeted genes in lymphocytes; Glioblastoma signaling; Apoptosis; Bladder cancer; Vitamin D receptor pathway; Photodynamic therapy-induced AP-1 survival signaling; Tumor suppressor activity of SMARCB1; Non-small cell lung cancer; Pancreatic adenocarcinoma pathway; G1 to S cell cycle control; Fragile X syndrome; Gastrin signaling; Head and neck squamous cell carcinoma…	Transcriptional Regulation by VENTX; Oxidative Stress Induced Senescence; Oncogene Induced Senescence; Cyclin D associated events in G1; Senescence-Associated Secretory Phenotype (SASP); Regulation of MITF-M-dependent genes involved in cell cycle and proliferation; Evasion of Oncogene Induced Senescence Due to Defective p16INK4A binding to CDK4; Evasion of Oncogene Induced Senescence Due to Defec…	29	0				222.7	154.7	222.5				310910	215999	310597	n/a	n/a	n/a	High	High	Peak Found	1
TRUE	High	Master Protein	O14976	Cyclin-G-associated kinase OS=Homo sapiens OX=9606 GN=GAK PE=1 SV=2	0	15.132	2	1	4	1	1311	143.1	5.73	7.86	1	cell organization and biogenesis;protein metabolism;other metabolic processes;stress response;transport;other biological processes	cytosol;ER/Golgi;other cell component	kinase activity;other molecular function	Pf00069, Pf10409	2580	ENSG00000178950	GAK	hsa:2580; O14976; Q5U4P5; Q9BVY6	miR-targeted genes in leukocytes; miR-targeted genes in lymphocytes; miR-targeted genes in muscle cell	Golgi Associated Vesicle Biogenesis; Clathrin-mediated endocytosis	5	0				184.5	227.3	188.2				130398	160648	133062	n/a	n/a	n/a	High	High	High	1	Met-loss+Acetyl [N-Term]
TRUE	Medium	Master Protein	P35520	Cystathionine beta-synthase OS=Homo sapiens OX=9606 GN=CBS PE=1 SV=2	0.016	1.467	2	1	1	1	551	60.5	6.65	0	1	DNA metabolism;other metabolic processes;stress response;developmental processes;other biological processes	nucleus;other cell component	other molecular function	Pf00291, Pf00571	102724560; 875	ENSG00000160200	CBS	B2R993; D3DSK4; hsa:102724560; hsa:875; P35520; Q99425; Q9BWC5	Selenium micronutrient network; Vitamin B12 metabolism; Folate-alcohol and cancer pathway hypotheses; Folate metabolism; Trans-sulfuration pathway; Trans-sulfuration, one-carbon metabolism and related pathways; Vitamin D receptor pathway; Amino acid metabolism; Methionine metabolism leading to sulfur amino acids and related disorders; Ferroptosis; Ciliary landscape	Metabolism of ingested SeMet, Sec, MeSec into H2Se; Cysteine formation from homocysteine	13	0													n/a	n/a	n/a	n/a	n/a	High	1
TRUE	High	Master Protein	P04080	Cystatin-B OS=Homo sapiens OX=9606 GN=CSTB PE=1 SV=2	0	4.572	12	1	2	1	98	11.1	7.56	0	1	other biological processes	non-structural extracellular;cytosol;nucleus;other cell component	enzyme regulator activity;other molecular function	Pf00031	1476	ENSG00000160213	CSTB	hsa:1476; P04080		Neutrophil degranulation	1	0				134.5	246.1	219.4				383886	702558	626249	n/a	n/a	n/a	High	Peak Found	High	1
TRUE	High	Master Protein	Q16527	Cysteine and glycine-rich protein 2 OS=Homo sapiens OX=9606 GN=CSRP2 PE=1 SV=3	0	15.547	21	3	7	3	193	20.9	8.62	15.48	3	cell organization and biogenesis;other biological processes	cytoskeleton;nucleus;other cell component	cytoskeletal activity;other molecular function	Pf00412	1466	ENSG00000175183	CSRP2	hsa:1466; Q16527; Q93030	Mesodermal commitment pathway; VEGFA-VEGFR2 signaling; H19, Rb-E2F1, and CDK-beta-catenin in colorectal cancer		3	0	32.3			159.4	203.6	204.7	540295			2.66784e+06	3.40644e+06	3.42503e+06	Peak Found	n/a	n/a	High	High	High	1
TRUE	High	Master Protein	Q9UHD1	Cysteine and histidine-rich domain-containing protein 1 OS=Homo sapiens OX=9606 GN=CHORDC1 PE=1 SV=2	0	14.757	11	3	11	3	332	37.5	7.87	7.1	3	cell cycle OR cell proliferation;cell organization and biogenesis;protein metabolism;other metabolic processes;other biological processes		other molecular function	Pf04968, Pf04969	26973	ENSG00000110172; ENSG00000285023	CHORDC1	B2R6P8; hsa:26973; Q6IN49; Q8WVL9; Q9H3D6; Q9UHD1	miR-targeted genes in leukocytes; miR-targeted genes in lymphocytes; miR-targeted genes in muscle cell		3	0				198.6	176.8	224.6				3.0576e+06	2.722e+06	3.45672e+06	n/a	n/a	n/a	High	High	High	1
TRUE	High	Master Protein	Q9Y697	Cysteine desulfurase OS=Homo sapiens OX=9606 GN=NFS1 PE=1 SV=3	0	6.31	6	2	3	2	457	50.2	8.31	0	2	cell organization and biogenesis;protein metabolism;other metabolic processes	cytosol;cytoskeleton;mitochondrion;nucleus;other cell component	other molecular function	Pf00266	9054	ENSG00000244005	NFS1	B3KMA5; B4DXK9; E1P5R8; F5GYK5; hsa:9054; Q6P0L8; Q9NTZ5; Q9Y481; Q9Y697	Iron-sulfur cluster biogenesis		1	0				162.9	218.4	218.7				299028	400819	401457	n/a	n/a	n/a	High	High	Peak Found	1
TRUE	High	Master Protein	P22695	Cytochrome b-c1 complex subunit 2, mitochondrial OS=Homo sapiens OX=9606 GN=UQCRC2 PE=1 SV=3	0	70.386	22	6	24	6	453	48.4	8.63	54.2	6	protein metabolism;other metabolic processes	other membranes;mitochondrion;nucleus	other molecular function	Pf00675, Pf05193	7385	ENSG00000140740	UQCRC2	B3KSN4; hsa:7385; P22695; Q9BQ05	Electron transport chain: OXPHOS system in mitochondria; Nonalcoholic fatty liver disease; Mitochondrial complex III assembly	Respiratory electron transport; Mitochondrial protein degradation; Complex III assembly	6	0	32.3	36	44.9	173.5	154.8	158.5	2.78975e+06	3.10865e+06	3.87615e+06	1.49952e+07	1.33794e+07	1.36944e+07	Peak Found	Peak Found	Peak Found	High	High	High	1
TRUE	High	Master Protein	O14949	Cytochrome b-c1 complex subunit 8 OS=Homo sapiens OX=9606 GN=UQCRQ PE=1 SV=4	0	6.637	24	2	3	2	82	9.9	10.08	1.61	2	other metabolic processes;developmental processes	other membranes;mitochondrion		Pf02939	27089	ENSG00000164405	UQCRQ	hsa:27089; O14949; Q5FVE2; Q9BV88; Q9T2V7	Electron transport chain: OXPHOS system in mitochondria; Nonalcoholic fatty liver disease; Mitochondrial complex III assembly	Respiratory electron transport; Mitochondrial protein degradation; Complex III assembly	6	0				196.9	194.6	208.5				531070	524928	562455	n/a	n/a	n/a	High	High	High	1
TRUE	High	Master Protein	Q9UDW1	Cytochrome b-c1 complex subunit 9 OS=Homo sapiens OX=9606 GN=UQCR10 PE=1 SV=3	0.002	2.734	11	1	2	1	63	7.3	9.47	2.06	1	other metabolic processes;transport	other membranes;mitochondrion	transporter activity	Pf05365	29796	ENSG00000184076	UQCR10	B5MCM5; hsa:29796; Q9T2V6; Q9UDW1	Electron transport chain: OXPHOS system in mitochondria; Nonalcoholic fatty liver disease; Mitochondrial complex III assembly	Respiratory electron transport; Complex III assembly	5	0		41.9	38.3	137.7	213.9	168.2		137551	125489	451699	701554	551715	n/a	Peak Found	Peak Found	High	High	Peak Found	1
TRUE	High	Master Protein	Q9Y2R0	Cytochrome c oxidase assembly factor 3 homolog, mitochondrial OS=Homo sapiens OX=9606 GN=COA3 PE=1 SV=1	0.004	1.82	8	1	2	1	106	11.7	9.6	1.78	1	cell organization and biogenesis;other biological processes	other membranes;mitochondrion		Pf09813	28958	ENSG00000183978	COA3	A8K498; hsa:28958; Q9Y2R0	Mitochondrial complex IV assembly; Arsenic metabolism and reactive oxygen species generation	Complex IV assembly	3	0													n/a	n/a	n/a	High	n/a	High	1
TRUE	High	Master Protein	Q7KZN9	Cytochrome c oxidase assembly protein COX15 homolog OS=Homo sapiens OX=9606 GN=COX15 PE=1 SV=1	0	5.165	8	2	4	2	410	46	9.82	0	2	cell organization and biogenesis;other metabolic processes	other membranes;mitochondrion;nucleus;other cell component	other molecular function	Pf02628	1355	ENSG00000014919	COX15	A8K6I9; hsa:1355; O60556; O75878; Q5TD00; Q5TD01; Q7KZN9; Q7Z3Q3; Q9NTN0	Electron transport chain: OXPHOS system in mitochondria; Mitochondrial complex IV assembly	Complex IV assembly; Heme biosynthesis	4	0				208.2	192.8	199				337174	312204	322179	n/a	n/a	n/a	High	High	High	1
TRUE	High	Master Protein	P00403	Cytochrome c oxidase subunit 2 OS=Homo sapiens OX=9606 GN=MT-CO2 PE=1 SV=1	0	12.302	16	2	6	2	227	25.5	4.82	6.78	2	other metabolic processes;stress response;transport	other membranes;mitochondrion	transporter activity;other molecular function	Pf00116, Pf02790	4513	ENSG00000198712	MT-CO2	hsa:4513; P00403; Q37526	Electron transport chain: OXPHOS system in mitochondria; Endothelin pathways; EGF/EGFR signaling; Nonalcoholic fatty liver disease; Neuroinflammation; Mitochondrial complex IV assembly; CCL18 signaling; 5q35 copy number variation	Mitochondrial protein degradation; Complex IV assembly; TP53 Regulates Metabolic Genes; Respiratory electron transport; Cytoprotection by HMOX1	13	0				88.8	232.5	278.7				806193	2.11147e+06	2.53016e+06	n/a	n/a	n/a	High	High	High	1
TRUE	High	Master Protein	P13073	Cytochrome c oxidase subunit 4 isoform 1, mitochondrial OS=Homo sapiens OX=9606 GN=COX4I1 PE=1 SV=1	0	9.678	14	2	6	2	169	19.6	9.51	12.04	2	other metabolic processes;transport	other membranes;cytosol;mitochondrion;nucleus	transporter activity	Pf02936	1327	ENSG00000131143	COX4I1	B2R4J2; D3DUM7; hsa:1327; P13073; Q6P666	Electron transport chain: OXPHOS system in mitochondria; Nonalcoholic fatty liver disease; Mitochondrial complex IV assembly; 5q35 copy number variation	TP53 Regulates Metabolic Genes; Mitochondrial protein degradation; Complex IV assembly; Respiratory electron transport; Cytoprotection by HMOX1	9	0				179.8	211.9	208.3				2.42815e+06	2.86193e+06	2.8125e+06	n/a	n/a	n/a	High	High	High	1
TRUE	High	Master Protein	P20674	Cytochrome c oxidase subunit 5A, mitochondrial OS=Homo sapiens OX=9606 GN=COX5A PE=1 SV=2	0	5.271	16	2	4	2	150	16.8	6.79	7.82	2	other metabolic processes;transport	other membranes;mitochondrion	transporter activity;other molecular function	Pf02284	9377	ENSG00000178741	COX5A	hsa:9377; P20674; P30045; Q8TB65	Electron transport chain: OXPHOS system in mitochondria; Nonalcoholic fatty liver disease; Mitochondrial complex IV assembly; 5q35 copy number variation; Arachidonate epoxygenase / epoxide hydrolase	Complex IV assembly; TP53 Regulates Metabolic Genes; Respiratory electron transport; Cytoprotection by HMOX1; Mitochondrial protein degradation	10	0	14.2	9.3	22.2	67.8	58.2	428.3	158498	103863	247848	757962	650418	4.78726e+06	Peak Found	Peak Found	Peak Found	High	High	High	1
TRUE	High	Master Protein	P09669	Cytochrome c oxidase subunit 6C OS=Homo sapiens OX=9606 GN=COX6C PE=1 SV=2	0.002	2.46	9	1	2	1	75	8.8	10.39	0	1	other metabolic processes	other membranes;mitochondrion		Pf02937	1345	ENSG00000164919	COX6C	B2R4D7; hsa:1345; P09669	Electron transport chain: OXPHOS system in mitochondria; Ciliary landscape; Nonalcoholic fatty liver disease; Mitochondrial complex IV assembly; 5q35 copy number variation	TP53 Regulates Metabolic Genes; Complex IV assembly; Respiratory electron transport; Cytoprotection by HMOX1	9	0				210.4	225.3	164.3				319825	342342	249727	n/a	n/a	n/a	High	Peak Found	High	1
TRUE	High	Master Protein	O00483	Cytochrome c oxidase subunit NDUFA4 OS=Homo sapiens OX=9606 GN=NDUFA4 PE=1 SV=1	0	8.379	32	3	9	3	81	9.4	9.38	9.43	3	other metabolic processes;transport	other membranes;mitochondrion	transporter activity;other molecular function	Pf06522	4697	ENSG00000189043	NDUFA4	A4D109; hsa:4697; O00483; Q6FHN5	Electron transport chain: OXPHOS system in mitochondria; Nonalcoholic fatty liver disease; Mitochondrial complex IV assembly; Oxidative phosphorylation	Complex IV assembly; TP53 Regulates Metabolic Genes; Respiratory electron transport; Cytoprotection by HMOX1	8	0				174.4	166.7	258.9				590770	564851	876921	n/a	n/a	n/a	High	High	High	1
TRUE	High	Master Protein	Q14204	Cytoplasmic dynein 1 heavy chain 1 OS=Homo sapiens OX=9606 GN=DYNC1H1 PE=1 SV=5	0	195.604	13	42	80	42	4646	532.1	6.4	123.28	42	cell cycle OR cell proliferation;cell organization and biogenesis;transport;other biological processes	non-structural extracellular;cytosol;cytoskeleton;other cytoplasmic organelle;other cell component	cytoskeletal activity;other molecular function	Pf03028, Pf08385, Pf08393, Pf12774, Pf12775, Pf12777, Pf12780, Pf12781, Pf17852, Pf18198, Pf18199, Pf22597	1778	ENSG00000197102	DYNC1H1	B0I1R0; hsa:1778; Q14204; Q6DKQ7; Q8WU28; Q92814; Q9Y4G5	Ciliary landscape; Intraflagellar transport proteins binding to dynein; Vasopressin-regulated water reabsorption; PAFAH1B1 copy number variation; Effects of MFN2 mutation	Separation of Sister Chromatids; Neutrophil degranulation; HSP90 chaperone cycle for steroid hormone receptors (SHR) in the presence of ligand; Recruitment of NuMA to mitotic centrosomes; Regulation of PLK1 Activity at G2/M Transition; Loss of Nlp from mitotic centrosomes; Recruitment of mitotic centrosome proteins and complexes; Anchoring of the basal body to the plasma membrane; AURKA Activatio…	25	0	4.7	3.3	2.7	211.5	201.3	176.5	467678	323643	270210	2.09967e+07	1.99928e+07	1.75264e+07	Peak Found	Peak Found	Peak Found	High	High	High	1
TRUE	High	Master Protein	Q13409	Cytoplasmic dynein 1 intermediate chain 2 OS=Homo sapiens OX=9606 GN=DYNC1I2 PE=1 SV=3	0	9.516	5	2	4	2	638	71.4	5.2	2.25	2	transport;other biological processes	cytosol;cytoskeleton;other cell component	cytoskeletal activity;other molecular function	Pf00400, Pf11540	1781	ENSG00000077380; ENSG00000292102	DYNC1I2	B7ZA04; D3DPD4; D3DPD5; D3DPD6; hsa:1781; Q13409; Q32LY9; Q53S84; Q5BJF8; Q7Z4X1; Q96NG7; Q96S87; Q9BXZ5; Q9NT58	Ciliary landscape; Intraflagellar transport proteins binding to dynein; Vasopressin-regulated water reabsorption; HDAC6 interactions in the central nervous system	RHO GTPases Activate Formins; COPI-mediated anterograde transport; Separation of Sister Chromatids; Resolution of Sister Chromatid Cohesion; HCMV Early Events; EML4 and NUDC in mitotic spindle formation; Amplification of signal from unattached kinetochores via a MAD2 inhibitory signal; Recruitment of NuMA to mitotic centrosomes; Regulation of PLK1 Activity at G2/M Transition; Loss of Nlp from mit…	23	0			141.6	170.6	155.1	132.7			505212	608950	553709	473452	n/a	n/a	Peak Found	High	High	High	1
TRUE	High	Master Protein	Q96F07	Cytoplasmic FMR1-interacting protein 2 OS=Homo sapiens OX=9606 GN=CYFIP2 PE=1 SV=2	0	3.311	1	1	1	1	1278	148.3	7.31	1.66	1	cell adhesion;cell organization and biogenesis;developmental processes;other biological processes	cytosol;nucleus;other cell component	other molecular function	Pf05994, Pf07159	26999	ENSG00000055163	CYFIP2	A6NLT2; D3DQJ3; hsa:26999; Q53EN5; Q96F07; Q9NTK4; Q9ULQ2; Q9UN29	Fragile X syndrome; Regulation of actin cytoskeleton	RAC1 GTPase cycle; Regulation of actin dynamics for phagocytic cup formation; FCGR3A-mediated phagocytosis; RHO GTPases Activate WASPs and WAVEs; VEGFA-VEGFR2 Pathway	7	0													n/a	n/a	n/a	n/a	n/a	High	1
TRUE	High	Master Protein	Q07065	Cytoskeleton-associated protein 4 OS=Homo sapiens OX=9606 GN=CKAP4 PE=1 SV=2	0	23.098	14	6	9	6	602	66	5.92	4.35	6		plasma membrane;other membranes;cytoskeleton;ER/Golgi;other cytoplasmic organelle;other cell component			10970	ENSG00000136026	CKAP4	hsa:10970; Q07065; Q504S5; Q53ES6		RND2 GTPase cycle; Neutrophil degranulation; Regulation of Insulin-like Growth Factor (IGF) transport and uptake by Insulin-like Growth Factor Binding Proteins (IGFBPs); Post-translational protein phosphorylation; RND3 GTPase cycle; Surfactant metabolism	6	0				227.1	164.3	208.6				2.9591e+06	2.14161e+06	2.71841e+06	n/a	n/a	n/a	High	High	High	1
TRUE	High	Master Protein	Q14008	Cytoskeleton-associated protein 5 OS=Homo sapiens OX=9606 GN=CKAP5 PE=1 SV=3	0.001	3.105	1	1	2	1	2032	225.4	7.8	0	1	cell cycle OR cell proliferation;cell organization and biogenesis;transport;other biological processes	plasma membrane;other membranes;cytosol;cytoskeleton;nucleus;other cell component	cytoskeletal activity;other molecular function	Pf02985, Pf12348, Pf21041	9793	ENSG00000175216	CKAP5	hsa:9793; Q05D70; Q0VAX7; Q0VAX8; Q14008; Q14668; Q2TA89; Q6NSH4	4p16.3 copy number variation	Separation of Sister Chromatids; Regulation of PLK1 Activity at G2/M Transition; Resolution of Sister Chromatid Cohesion; Recruitment of NuMA to mitotic centrosomes; RHO GTPases Activate Formins; EML4 and NUDC in mitotic spindle formation; Loss of Nlp from mitotic centrosomes; Recruitment of mitotic centrosome proteins and complexes; Anchoring of the basal body to the plasma membrane; AURKA Activ…	14	0				179.5	206.3	214.2				329447	378569	393168	n/a	n/a	n/a	High	High	Peak Found	1
TRUE	High	Master Protein	Q9Y5Y2	Cytosolic Fe-S cluster assembly factor NUBP2 OS=Homo sapiens OX=9606 GN=NUBP2 PE=1 SV=1	0	8.701	10	1	2	1	271	28.8	5.83	6.46	1	cell organization and biogenesis	cytosol;cytoskeleton;nucleus;other cell component	other molecular function	Pf10609	10101	ENSG00000095906	NUBP2	D3DU80; hsa:10101; Q9NWB2; Q9Y5Y2	Iron-sulfur cluster biogenesis	Cytosolic iron-sulfur cluster assembly	2	0													n/a	n/a	n/a	High	n/a	High	1
TRUE	High	Master Protein	Q9Y3D0	Cytosolic iron-sulfur assembly component 2B OS=Homo sapiens OX=9606 GN=CIAO2B PE=1 SV=1	0	23.382	31	3	8	3	163	17.7	5.19	16.13	3	cell cycle OR cell proliferation;cell organization and biogenesis	cytosol;cytoskeleton;nucleus;other cell component		Pf01883	51647	ENSG00000166595	CIAO2B	hsa:51647; Q9Y3D0	Iron-sulfur cluster biogenesis; 2q11.2 copy number variation syndrome	Cytosolic iron-sulfur cluster assembly	3	0				188	207	205				2.39493e+06	2.63687e+06	2.61226e+06	n/a	n/a	n/a	High	High	High	1
TRUE	High	Master Protein	O43175	D-3-phosphoglycerate dehydrogenase OS=Homo sapiens OX=9606 GN=PHGDH PE=1 SV=4	0	63.247	22	11	49	11	533	56.6	6.71	100.47	11	cell cycle OR cell proliferation;cell organization and biogenesis;other metabolic processes;developmental processes;other biological processes	cytosol	other molecular function	Pf00389, Pf02826, Pf19304	26227	ENSG00000092621	PHGDH	B2RD08; hsa:26227; O43175; Q5SZU3; Q9BQ01	Trans-sulfuration, one-carbon metabolism and related pathways; Clear cell renal cell carcinoma pathways; Neuroinflammation and glutamatergic signaling; Amino acid metabolism in triple-negative breast cancer cells	Serine biosynthesis	5	0	3			205.9	190.3	200.8	925473			6.44991e+07	5.96078e+07	6.29139e+07	Peak Found	Peak Found	Peak Found	High	High	High	1
TRUE	High	Master Protein	Q9Y4B6	DDB1- and CUL4-associated factor 1 OS=Homo sapiens OX=9606 GN=DCAF1 PE=1 SV=3	0	23.57	5	7	15	7	1507	168.9	5.06	15.58	7	cell organization and biogenesis;protein metabolism;DNA metabolism;other metabolic processes;stress response;developmental processes;other biological processes	cytoskeleton;nucleus;other cell component	kinase activity;other molecular function		9730	ENSG00000145041	DCAF1	hsa:9730; Q2YD74; Q8TBD9; Q9HCA1; Q9UG37; Q9Y4B6	Hippo-Merlin signaling dysregulation	Antigen processing: Ubiquitination & Proteasome degradation	2	0				204	186.9	209.1				4.65764e+06	4.26637e+06	4.77328e+06	n/a	n/a	n/a	High	High	High	1
TRUE	High	Master Protein	P61962	DDB1- and CUL4-associated factor 7 OS=Homo sapiens OX=9606 GN=DCAF7 PE=1 SV=1	0.002	3.019	6	2	3	2	342	38.9	5.52	0	2	protein metabolism;other metabolic processes	cytosol;nucleus;other cell component	other molecular function	Pf00400	10238	ENSG00000136485	DCAF7	B4E039; D3DU14; hsa:10238; O15491; P61962; Q9DAE4	miR-targeted genes in leukocytes; miR-targeted genes in lymphocytes; Ciliary landscape; DYRK1A involvement regarding cell proliferation in brain development	Neddylation; Association of TriC/CCT with target proteins during biosynthesis	6	0				183	212.5	204.5				143061	166184	159872	n/a	n/a	n/a	High	High	High	1
TRUE	High	Master Protein	Q5TAQ9	DDB1- and CUL4-associated factor 8 OS=Homo sapiens OX=9606 GN=DCAF8 PE=1 SV=1	0	4.764	3	1	2	1	597	66.8	5.39	0	1	protein metabolism;other metabolic processes	cytosol;mitochondrion;nucleus;other cell component		Pf00400	50717	ENSG00000132716	DCAF8	D3DVE6; hsa:50717; Q12839; Q4QQI6; Q53F14; Q5TAQ9; Q66K50; Q68CS7; Q96E00		Neddylation	1	0													n/a	n/a	n/a	High	Peak Found	High	1
TRUE	High	Master Protein	Q9UER7	Death domain-associated protein 6 OS=Homo sapiens OX=9606 GN=DAXX PE=1 SV=2	0	5.905	2	1	1	1	740	81.3	4.87	2.33	1	cell organization and biogenesis;stress response;signal transduction;other biological processes	cytosol;nucleus;other cell component	enzyme regulator activity;other molecular function	Pf03344, Pf20920	1616	ENSG00000204209; ENSG00000206206; ENSG00000206279; ENSG00000227046; ENSG00000231617	DAXX	B4E1I3; F5ANJ6; F5ANJ7; F5H082; hsa:1616; O14747; O15141; O15208; Q5STK9; Q9BWI3; Q9UER7	Androgen receptor signaling; Amyotrophic lateral sclerosis (ALS); Fas ligand pathway and stress induction of heat shock proteins; MAPK signaling; p38 MAPK signaling	HCMV Early Events; SUMOylation of transcription cofactors; Inhibition of DNA recombination at telomere; Regulation of TP53 Degradation; Defective Inhibition of DNA Recombination at Telomere Due to DAXX Mutations; Defective Inhibition of DNA Recombination at Telomere Due to ATRX Mutations	11	0		36.2	302.1	86.6	91.7	83.3		239228	1.9937e+06	571662	605453	549660	n/a	Peak Found	Peak Found	Peak Found	Peak Found	High	1
TRUE	High	Master Protein	Q96N67	Dedicator of cytokinesis protein 7 OS=Homo sapiens OX=9606 GN=DOCK7 PE=1 SV=4	0	4.218	1	2	2	2	2140	242.4	6.8	0	2	cell cycle OR cell proliferation;cell organization and biogenesis;transport;developmental processes;signal transduction;other biological processes	other cell component	enzyme regulator activity;other molecular function	Pf06920, Pf11878, Pf14429, Pf20421, Pf20422	85440	ENSG00000116641	DOCK7	hsa:85440; Q00M63; Q2PPY7; Q45RE8; Q45RE9; Q5T1B9; Q5T1C0; Q6ZV32; Q8TB82; Q96N67; Q96NG6; Q96NI0; Q9C092	miR-targeted genes in lymphocytes; miR-targeted genes in muscle cell	Factors involved in megakaryocyte development and platelet production; CDC42 GTPase cycle; RAC1 GTPase cycle; MET activates RAP1 and RAC1	6	0		112.6	361.6	39.1	39.6	47.1		1.0576e+06	3.39485e+06	366954	371513	442140	n/a	Peak Found	Peak Found	High	High	Peak Found	1
TRUE	High	Master Protein	Q6IAN0	Dehydrogenase/reductase SDR family member 7B OS=Homo sapiens OX=9606 GN=DHRS7B PE=1 SV=2	0	3.82	5	1	1	1	325	35.1	9.55	1.79	1	other metabolic processes;stress response;other biological processes	other membranes;ER/Golgi;nucleus;other cytoplasmic organelle;other cell component	other molecular function	Pf00106	25979	ENSG00000109016	DHRS7B	B5MEF4; hsa:25979; Q6IAN0; Q6UX59; Q9BTF9; Q9UFM6; Q9Y3A1		Plasmalogen biosynthesis	1	0				355		245				182532		125991	n/a	n/a	n/a	High	n/a	Peak Found	1
TRUE	High	Master Protein	Q14739	Delta(14)-sterol reductase LBR OS=Homo sapiens OX=9606 GN=LBR PE=1 SV=2	0	5.308	4	3	5	3	615	70.7	9.36	1.61	3	cell organization and biogenesis;other metabolic processes;other biological processes	other membranes;ER/Golgi;nucleus;other cell component	nucleic acid binding activity;other molecular function	Pf01222, Pf09465	3930	ENSG00000143815	LBR	B2R5P3; hsa:3930; Q14739; Q14740; Q53GU7; Q59FE6	Gastric cancer network 2; Envelope proteins and their potential roles in EDMD physiopathology; Cholesterol metabolism with Bloch and Kandutsch-Russell pathways; Cholesterol biosynthesis with skeletal dysplasias; Cholesterol synthesis disorders; Cholesterol metabolism; Enterocyte cholesterol metabolism	Initiation of Nuclear Envelope (NE) Reformation; RHOG GTPase cycle; RHOC GTPase cycle; RHOA GTPase cycle; CDC42 GTPase cycle; RAC1 GTPase cycle; RAC2 GTPase cycle; RAC3 GTPase cycle; RHOD GTPase cycle; Regulation of MECP2 expression and activity; Cholesterol biosynthesis	18	0													n/a	n/a	n/a	High	High	High	1
TRUE	High	Master Protein	Q15392	Delta(24)-sterol reductase OS=Homo sapiens OX=9606 GN=DHCR24 PE=1 SV=2	0.004	2	2	1	1	1	516	60.1	8.16	1.98	1	cell organization and biogenesis;protein metabolism;other metabolic processes;developmental processes;signal transduction;other biological processes	other membranes;ER/Golgi;nucleus;other cell component	other molecular function	Pf01565	1718	ENSG00000116133	DHCR24	B7Z817; D3DQ51; hsa:1718; Q15392; Q9HBA8	Cholesterol metabolism with Bloch and Kandutsch-Russell pathways; Cholesterol biosynthesis with skeletal dysplasias; Cholesterol synthesis disorders; Cholesterol metabolism; Enterocyte cholesterol metabolism	Cholesterol biosynthesis via desmosterol; Cholesterol biosynthesis via lathosterol	8	0													n/a	n/a	n/a	n/a	n/a	High	1
TRUE	High	Master Protein	P54886	Delta-1-pyrroline-5-carboxylate synthase OS=Homo sapiens OX=9606 GN=ALDH18A1 PE=1 SV=2	0	85.53	18	11	36	11	795	87.2	7.12	72.58	11	other metabolic processes;other biological processes	other membranes;mitochondrion	kinase activity;other molecular function	Pf00171, Pf00696	5832	ENSG00000059573	ALDH18A1	B2R5Q4; B7Z350; B7Z5X8; B7ZLP1; D3DR44; hsa:5832; O95952; P54886; Q3KQU2; Q5T566; Q5T567; Q9UM72	Amino acid metabolism	Mitochondrial protein degradation	2	0	2.2	1.5	18.5	200.2	194.4	183.2	172903	115650	1.42611e+06	1.5405e+07	1.49599e+07	1.40997e+07	Peak Found	Peak Found	Peak Found	High	High	High	1
TRUE	High	Master Protein	Q9Y3Z3	Deoxynucleoside triphosphate triphosphohydrolase SAMHD1 OS=Homo sapiens OX=9606 GN=SAMHD1 PE=1 SV=2	0	69.059	30	15	33	15	626	72.2	7.14	45.94	15	cell organization and biogenesis;DNA metabolism;other metabolic processes;stress response;developmental processes;other biological processes	plasma membrane;other membranes;nucleus;other cell component	nucleic acid binding activity;other molecular function	Pf01966, Pf07647	25939	ENSG00000101347	SAMHD1	B4E2A5; E1P5V2; hsa:25939; Q5JXG8; Q8N491; Q9H004; Q9H005; Q9H3U9; Q9Y3Z3		Interferon alpha/beta signaling; Nucleotide catabolism	2	0		2.4		187.2	209.9	200.5		144352		1.13915e+07	1.2777e+07	1.22049e+07	n/a	Peak Found	n/a	High	High	High	1
TRUE	High	Master Protein	P81605	Dermcidin OS=Homo sapiens OX=9606 GN=DCD PE=1 SV=2	0	17.156	23	2	8	2	110	11.3	6.54	14.6	2	protein metabolism;stress response;transport	non-structural extracellular;other membranes	transporter activity;other molecular function	Pf15291	117159	ENSG00000161634	DCD	A5JHP2; A5JHP3; hsa:117159; P58461; P81605; Q53YJ2		Antimicrobial peptides	1	0	110	188.3	155	44.2	47.1	55.4	1.11511e+07	1.90916e+07	1.5721e+07	4.48212e+06	4.77824e+06	5.61432e+06	High	Peak Found	Peak Found	High	High	High	1
TRUE	High	Master Protein	Q08554	Desmocollin-1 OS=Homo sapiens OX=9606 GN=DSC1 PE=1 SV=2	0	34.959	8	5	16	5	894	99.9	5.43	16.21	5	cell adhesion;cell organization and biogenesis;other biological processes	plasma membrane;other membranes;other cell component	other molecular function	Pf00028, Pf08758	1823	ENSG00000134765	DSC1	hsa:1823; Q08554; Q9HB01	VEGFA-VEGFR2 signaling	Formation of the cornified envelope; Neutrophil degranulation	4	0	106.3	80.9	75.6	105.9	106.5	124.8	3.39474e+06	2.58335e+06	2.41507e+06	3.38031e+06	3.40031e+06	3.98604e+06	Peak Found	Peak Found	Peak Found	High	High	High	1
TRUE	High	Master Protein	Q02413	Desmoglein-1 OS=Homo sapiens OX=9606 GN=DSG1 PE=1 SV=2	0	69.234	16	11	25	11	1049	113.7	5.03	60.45	11	cell adhesion;cell organization and biogenesis;other biological processes	plasma membrane;other membranes;cytosol;nucleus;other cell component	other molecular function	Pf00028, Pf01049	1828	ENSG00000134760	DSG1	B7Z845; hsa:1828; Q02413		Neutrophil degranulation; Formation of the cornified envelope; RND2 GTPase cycle; RND3 GTPase cycle; Apoptotic cleavage of cell adhesion proteins	6	0	19.4	25.3	23.1	190.2	195.2	146.7	1.01094e+06	1.31842e+06	1.2072e+06	9.92842e+06	1.01896e+07	7.65829e+06	Peak Found	Peak Found	Peak Found	High	High	High	1
TRUE	High	Master Protein	Q14126	Desmoglein-2 OS=Homo sapiens OX=9606 GN=DSG2 PE=1 SV=2	0	55.635	16	11	24	11	1118	122.2	5.24	34.64	11	cell adhesion;cell organization and biogenesis;developmental processes;other biological processes	plasma membrane;other membranes;other cell component	other molecular function	Pf00028	1829	ENSG00000046604	DSG2	hsa:1829; Q14126; Q4KKU6	miR-targeted genes in muscle cell; Arrhythmogenic right ventricular cardiomyopathy; GDNF signaling	Formation of the cornified envelope; RHOG GTPase cycle; RAC2 GTPase cycle; RAC3 GTPase cycle; Apoptotic cleavage of cell adhesion proteins	9	0				194.8	213.7	191.5				5.59446e+06	6.13765e+06	5.49827e+06	n/a	n/a	n/a	High	High	High	1
TRUE	High	Master Protein	P15924	Desmoplakin OS=Homo sapiens OX=9606 GN=DSP PE=1 SV=3	0	413.091	31	80	197	80	2871	331.6	6.81	350.84	80	cell adhesion;cell organization and biogenesis;protein metabolism;other metabolic processes;stress response;developmental processes;other biological processes	plasma membrane;other membranes;cytoskeleton;other cell component	cytoskeletal activity;other molecular function	Pf00681, Pf17902, Pf18373, Pf21019	1832	ENSG00000096696	DSP	B2RTT2; D7RX09; hsa:1832; O75993; P15924; Q14189; Q9UHN4	Arrhythmogenic right ventricular cardiomyopathy; Lung fibrosis; Epithelial to mesenchymal transition in colorectal cancer	Formation of the cornified envelope; Neutrophil degranulation; RND3 GTPase cycle; RND1 GTPase cycle; Apoptotic cleavage of cell adhesion proteins	9	0	24.1	38.3	18.4	171.3	179.3	168.6	1.55317e+07	2.46925e+07	1.18428e+07	1.10541e+08	1.15702e+08	1.08764e+08	Peak Found	Peak Found	Peak Found	High	High	High	1
TRUE	High	Master Protein	P60981	Destrin OS=Homo sapiens OX=9606 GN=DSTN PE=1 SV=3	0.006	1.693	5	1	3	1	165	18.5	7.85	3.44	1	cell organization and biogenesis;other biological processes	cytoskeleton;other cell component	cytoskeletal activity	Pf00241	11034	ENSG00000125868	DSTN	B2R6N2; B4DYA6; hsa:11034; P18282; P60981; Q5W166; Q6IAW2	Androgen receptor signaling		1	0	125.1	131.2	189.8	48.7	48.2	56.9	1.58011e+06	1.65789e+06	2.39782e+06	614839	609507	719349	Peak Found	Peak Found	Peak Found	Peak Found	High	High	1
TRUE	High	Master Protein	Q9Y295	Developmentally-regulated GTP-binding protein 1 OS=Homo sapiens OX=9606 GN=DRG1 PE=1 SV=1	0	51.07	38	10	21	10	367	40.5	8.9	41.8	10	protein metabolism;other metabolic processes;other biological processes	cytosol;nucleus;other cell component	cytoskeletal activity;other molecular function	Pf01926, Pf02824, Pf16897	4733	ENSG00000185721	DRG1	B2RDS8; hsa:4733; Q6FGP8; Q8WW69; Q9UGF2; Q9Y295		Protein hydroxylation	1	0	24.6	3.9	58.1	166.3	168.4	178.7	590268	93165.8	1.39186e+06	3.98545e+06	4.0369e+06	4.28142e+06	Peak Found	Peak Found	Peak Found	High	High	High	1
TRUE	High	Master Protein	Q9NR28	Diablo IAP-binding mitochondrial protein OS=Homo sapiens OX=9606 GN=DIABLO PE=1 SV=1	0	3.842	4	1	2	1	239	27.1	5.9	1.61	1	signal transduction;other biological processes	plasma membrane;other membranes;cytosol;mitochondrion		Pf09057	56616	ENSG00000184047	DIABLO	B2RDQ0; hsa:56616; Q6W3F3; Q96LV0; Q9BT11; Q9HAV6; Q9NR28	Apoptosis modulation and signaling; TNF-alpha signaling; Nanomaterial induced apoptosis; Apoptosis; Complement system in neuronal development and plasticity	SMAC (DIABLO) binds to IAPs ; SMAC(DIABLO)-mediated dissociation of IAP:caspase complexes ; Regulation of the apoptosome activity; Release of apoptotic factors from the mitochondria	10	0				246.1	176.1	177.7				1.3191e+06	943957	952414	n/a	n/a	n/a	High	Peak Found	High	1
TRUE	High	Master Protein	P36957	Dihydrolipoyllysine-residue succinyltransferase component of 2-oxoglutarate dehydrogenase complex, mitochondrial OS=Homo sapiens OX=9606 GN=DLST PE=1 SV=4	0.002	2.528	3	1	1	1	453	48.7	8.95	0	1	other metabolic processes	cytosol;mitochondrion;nucleus;other cell component	other molecular function	Pf00198, Pf00364	1743	ENSG00000119689	DLST	B7Z5W8; E7ESY5; hsa:1743; P36957; Q7LDY7; Q9BQ32	TCA cycle and deficiency of pyruvate dehydrogenase complex (PDHc); Amino acid metabolism; Metabolic reprogramming in colon cancer; 7q11.23 copy number variation syndrome; 1p36 copy number variation syndrome; 10q11.21q11.23 copy number variation syndrome; TCA cycle (aka Krebs or citric acid cycle)	Protein lipoylation; Glycine degradation; OGDH complex synthesizes succinyl-CoA from 2-OG; OADH complex synthesizes glutaryl-CoA from 2-OA	11	0													n/a	n/a	n/a	n/a	High	n/a	1
TRUE	High	Master Protein	Q8WVM0	Dimethyladenosine transferase 1, mitochondrial OS=Homo sapiens OX=9606 GN=TFB1M PE=1 SV=1	0.002	2.398	3	1	1	1	346	39.5	9.26	0	1	RNA metabolism OR transcription;other metabolic processes	mitochondrion	nucleic acid binding activity;other molecular function	Pf00398	51106	ENSG00000029639	TFB1M	hsa:51106; Q05DR0; Q8WVM0; Q9Y384	Energy metabolism; Mitochondrial gene expression	Transcriptional activation of mitochondrial biogenesis; rRNA modification in the mitochondrion	4	0													n/a	n/a	n/a	n/a	High	n/a	1
TRUE	High	Master Protein	Q9H5Q4	Dimethyladenosine transferase 2, mitochondrial OS=Homo sapiens OX=9606 GN=TFB2M PE=1 SV=1	0	7.201	9	3	7	3	396	45.3	9.19	1.8	3	RNA metabolism OR transcription;other metabolic processes	mitochondrion	other molecular function	Pf00398	64216	ENSG00000162851	TFB2M	hsa:64216; Q9H5Q4; Q9H626	Energy metabolism; Mitochondrial gene expression	Mitochondrial transcription initiation; Transcriptional activation of mitochondrial biogenesis	4	0				152.8	239.9	207.3				449115	705236	609382	Peak Found	Peak Found	n/a	High	High	High	1
TRUE	High	Master Protein	A0A024RBG1	Diphosphoinositol polyphosphate phosphohydrolase NUDT4B OS=Homo sapiens OX=9606 GN=NUDT4B PE=3 SV=1	0.004	2.004	5	1	2	1	181	20.4	6.35	0	1	other metabolic processes	cytosol;nucleus;other cell component	nucleic acid binding activity;other molecular function	Pf00293	11163	ENSG00000177144	NUDT4B	A0A024RBG1			0	0													n/a	n/a	n/a	High	n/a	High	1
TRUE	Medium	Master Protein	Q8TDM6	Disks large homolog 5 OS=Homo sapiens OX=9606 GN=DLG5 PE=1 SV=4	0.025	1.191	1	1	1	1	1919	213.7	7.42	0	1	cell adhesion;cell organization and biogenesis;developmental processes;signal transduction;other biological processes	plasma membrane;other membranes;cytoskeleton;other cell component	cytoskeletal activity;other molecular function	Pf00595, Pf00625, Pf04822, Pf16610	9231	ENSG00000151208; ENSG00000274429	DLG5	A6H8Y3; hsa:9231; Q149N1; Q5T1H7; Q5T1H8; Q6DKG3; Q86WC0; Q8TDM6; Q8TDM7; Q9UE73; Q9Y4E3		RND2 GTPase cycle; RHOV GTPase cycle; RHOU GTPase cycle; RND3 GTPase cycle; RND1 GTPase cycle	5	0													n/a	n/a	n/a	n/a	High	n/a	1
TRUE	High	Master Protein	P26358	DNA (cytosine-5)-methyltransferase 1 OS=Homo sapiens OX=9606 GN=DNMT1 PE=1 SV=2	0	30.793	6	9	17	9	1616	183.1	7.75	16.66	9	cell organization and biogenesis;RNA metabolism OR transcription;other metabolic processes;other biological processes	nucleus;other cell component	nucleic acid binding activity;other molecular function	Pf00145, Pf01426, Pf02008, Pf06464, Pf12047	1786	ENSG00000130816	DNMT1	A0AV63; B7ZLW6; hsa:1786; P26358; Q9UHG5; Q9ULA2; Q9UMZ6	Trans-sulfuration pathway; One-carbon metabolism; Retinoblastoma gene in cancer; Hematopoietic stem cell gene regulation by GABP alpha/beta complex; MTHFR deficiency; Spina bifida; Hallmark of cancer: non-mutational epigenetic reprogramming	SUMOylation of DNA methylation proteins; NoRC negatively regulates rRNA expression; STAT3 nuclear events downstream of ALK signaling; PRC2 methylates histones and DNA; Defective pyroptosis; DNA methylation; Nuclear events stimulated by ALK signaling in cancer	14	0		10.3		195.7	181.8	212.2		249590		4.7236e+06	4.38778e+06	5.12121e+06	n/a	Peak Found	n/a	High	High	High	1
TRUE	High	Master Protein	Q16531	DNA damage-binding protein 1 OS=Homo sapiens OX=9606 GN=DDB1 PE=1 SV=1	0	46.056	13	13	25	13	1140	126.9	5.26	32.87	13	cell cycle OR cell proliferation;cell organization and biogenesis;protein metabolism;DNA metabolism;other metabolic processes;stress response;signal transduction;other biological processes	nucleus;other cell component	nucleic acid binding activity;other molecular function	Pf03178, Pf10433, Pf23726	1642	ENSG00000167986	DDB1	A6NG77; B2R648; B4DG00; hsa:1642; O15176; Q13289; Q16531; Q58F96	Hippo-Merlin signaling dysregulation; Hepatitis B infection; Nucleotide excision repair; DNA repair pathways, full network; Nucleotide excision repair in xeroderma pigmentosum	Neddylation; Formation of TC-NER Pre-Incision Complex; Dual incision in TC-NER; Gap-filling DNA repair synthesis and ligation in TC-NER; Recognition of DNA damage by PCNA-containing replication complex; Dual Incision in GG-NER; Formation of Incision Complex in GG-NER; DNA Damage Recognition in GG-NER	14	0	3.8	4		194.4	173.1	224.7	159216	169177		8.14946e+06	7.25549e+06	9.41952e+06	Peak Found	Peak Found	n/a	High	High	High	1
TRUE	High	Master Protein	P43246	DNA mismatch repair protein Msh2 OS=Homo sapiens OX=9606 GN=MSH2 PE=1 SV=1	0	18.371	6	5	9	5	934	104.7	5.77	10.43	5	cell cycle OR cell proliferation;cell organization and biogenesis;DNA metabolism;other metabolic processes;stress response;developmental processes;signal transduction;other biological processes	nucleus	nucleic acid binding activity;other molecular function	Pf00488, Pf01624, Pf05188, Pf05190, Pf05192	4436	ENSG00000095002	MSH2	B4E2Z2; hsa:4436; O75488; P43246	RAC1/PAK1/p38/MMP2 pathway; Chromosomal and microsatellite instability in colorectal cancer ; Ciliary landscape; DNA repair pathways, full network; p53 transcriptional gene network; DNA mismatch repair	TP53 Regulates Transcription of DNA Repair Genes; Mismatch repair (MMR) directed by MSH2:MSH6 (MutSalpha); Mismatch repair (MMR) directed by MSH2:MSH3 (MutSbeta); Defective Mismatch Repair Associated With MSH3; Defective Mismatch Repair Associated With MSH2; Defective Mismatch Repair Associated With MSH6	12	0				205.7	176.7	217.6				2.69314e+06	2.31322e+06	2.8494e+06	n/a	n/a	n/a	High	High	High	1
TRUE	High	Master Protein	P52701	DNA mismatch repair protein Msh6 OS=Homo sapiens OX=9606 GN=MSH6 PE=1 SV=2	0	18.362	4	5	8	5	1360	152.7	6.9	9.52	5	cell cycle OR cell proliferation;DNA metabolism;other metabolic processes;stress response;developmental processes;signal transduction;other biological processes	cytosol;ER/Golgi;nucleus;other cell component	nucleic acid binding activity;other molecular function	Pf00488, Pf00855, Pf01624, Pf05188, Pf05190, Pf05192	2956	ENSG00000116062	MSH6	B4DF41; B4E3I4; F5H2F9; hsa:2956; O43706; O43917; P52701; Q8TCX4; Q9BTB5	Glioblastoma signaling; Retinoblastoma gene in cancer; Chromosomal and microsatellite instability in colorectal cancer ; DNA repair pathways, full network; DNA mismatch repair	Mismatch repair (MMR) directed by MSH2:MSH6 (MutSalpha); Defective Mismatch Repair Associated With MSH2; Defective Mismatch Repair Associated With MSH6	8	0				218.8	217.6	163.6				2.41424e+06	2.40079e+06	1.80475e+06	n/a	n/a	n/a	High	High	High	1
TRUE	High	Master Protein	P28340	DNA polymerase delta catalytic subunit OS=Homo sapiens OX=9606 GN=POLD1 PE=1 SV=2	0	67.424	18	14	30	14	1107	123.6	7.03	49.54	14	DNA metabolism;other metabolic processes;stress response;other biological processes	cytosol;nucleus;other cell component	nucleic acid binding activity;other molecular function	Pf00136, Pf03104, Pf14260, Pf24055	5424	ENSG00000062822	POLD1	hsa:5424; P28340; Q8NER3; Q96H98	Homologous recombination; Pyrimidine metabolism; DNA replication; Base excision repair; Nucleotide excision repair; DNA repair pathways, full network; Progeria-associated lipodystrophy; Nucleotide excision repair in xeroderma pigmentosum ; DNA mismatch repair	Termination of translesion DNA synthesis; HDR through Homologous Recombination (HRR); Dual incision in TC-NER; Gap-filling DNA repair synthesis and ligation in TC-NER; Recognition of DNA damage by PCNA-containing replication complex; PCNA-Dependent Long Patch Base Excision Repair; Dual Incision in GG-NER; Removal of the Flap Intermediate; Gap-filling DNA repair synthesis and ligation in GG-NER; R…	27	0			5.4	181.2	214.9	198.5			276260	9.22327e+06	1.09392e+07	1.01045e+07	n/a	n/a	Peak Found	High	High	High	1
TRUE	High	Master Protein	Q15054	DNA polymerase delta subunit 3 OS=Homo sapiens OX=9606 GN=POLD3 PE=1 SV=2	0	12.012	4	1	2	1	466	51.4	9.35	3.26	1	DNA metabolism;other metabolic processes;stress response	nucleus;other cell component	other molecular function	Pf09507	10714	ENSG00000077514	POLD3	B7ZAI6; hsa:10714; Q15054; Q32MZ9; Q32N00	Homologous recombination; Retinoblastoma gene in cancer; Pyrimidine metabolism; DNA replication; Base excision repair; Nucleotide excision repair; DNA repair pathways, full network; Nucleotide excision repair in xeroderma pigmentosum ; DNA mismatch repair	Termination of translesion DNA synthesis; HDR through Homologous Recombination (HRR); Dual incision in TC-NER; Gap-filling DNA repair synthesis and ligation in TC-NER; Recognition of DNA damage by PCNA-containing replication complex; Dual Incision in GG-NER; Gap-filling DNA repair synthesis and ligation in GG-NER; PCNA-Dependent Long Patch Base Excision Repair; Polymerase switching on the C-stran…	26	0													n/a	n/a	n/a	n/a	High	High	1	Met-loss+Acetyl [N-Term]
TRUE	High	Master Protein	Q07864	DNA polymerase epsilon catalytic subunit A OS=Homo sapiens OX=9606 GN=POLE PE=1 SV=5	0	15.102	3	5	8	5	2286	261.4	6.39	4.89	5	cell cycle OR cell proliferation;DNA metabolism;other metabolic processes;stress response;developmental processes	plasma membrane;other membranes;nucleus	nucleic acid binding activity;other molecular function	Pf03104, Pf08490, Pf22634, Pf22912, Pf23250	5426	ENSG00000177084	POLE	hsa:5426; Q07864; Q13533; Q86VH9	Retinoblastoma gene in cancer; Pyrimidine metabolism; G1 to S cell cycle control; DNA replication; Base excision repair; Nucleotide excision repair; DNA repair pathways, full network; Nucleotide excision repair in xeroderma pigmentosum ; DNA mismatch repair	Activation of the pre-replicative complex; Dual incision in TC-NER; Gap-filling DNA repair synthesis and ligation in TC-NER; Termination of translesion DNA synthesis; HDR through Homologous Recombination (HRR); Recognition of DNA damage by PCNA-containing replication complex; PCNA-Dependent Long Patch Base Excision Repair; Dual Incision in GG-NER; DNA replication initiation; Gap-filling DNA repai…	19	0				171.9	235.1	193.1				781255	1.06854e+06	877531	n/a	n/a	n/a	High	High	High	1
TRUE	High	Master Protein	P56282	DNA polymerase epsilon subunit 2 OS=Homo sapiens OX=9606 GN=POLE2 PE=1 SV=2	0.002	2.606	3	1	1	1	527	59.5	6.35	0	1	DNA metabolism;other metabolic processes;stress response	nucleus;other cell component	nucleic acid binding activity;other molecular function	Pf04042, Pf12213	5427	ENSG00000100479	POLE2	A0AV55; A4FU92; A4LBB7; A6NH58; B4DDE6; hsa:5427; O43560; P56282	Retinoblastoma gene in cancer; Pyrimidine metabolism; G1 to S cell cycle control; DNA replication; Base excision repair; Nucleotide excision repair; DNA repair pathways, full network; Nucleotide excision repair in xeroderma pigmentosum ; DNA mismatch repair	Termination of translesion DNA synthesis; HDR through Homologous Recombination (HRR); Dual incision in TC-NER; Gap-filling DNA repair synthesis and ligation in TC-NER; Recognition of DNA damage by PCNA-containing replication complex; Dual Incision in GG-NER; Gap-filling DNA repair synthesis and ligation in GG-NER; Activation of the pre-replicative complex; PCNA-Dependent Long Patch Base Excision …	19	0					351.3	248.7					162887	115276	n/a	n/a	n/a	n/a	High	Peak Found	1
TRUE	High	Master Protein	Q9NRF9	DNA polymerase epsilon subunit 3 OS=Homo sapiens OX=9606 GN=POLE3 PE=1 SV=1	0.002	2.7	7	1	3	1	147	16.8	4.74	0	1	cell organization and biogenesis;DNA metabolism;other metabolic processes;stress response;other biological processes	nucleus;other cell component	nucleic acid binding activity;other molecular function	Pf00808	54107	ENSG00000148229	POLE3	hsa:54107; Q5W0U1; Q8N758; Q8NCE5; Q9NR32; Q9NRF9	Pyrimidine metabolism; Base excision repair; Nucleotide excision repair; DNA repair pathways, full network; Nucleotide excision repair in xeroderma pigmentosum ; DNA mismatch repair	Activation of the pre-replicative complex; Termination of translesion DNA synthesis; HDR through Homologous Recombination (HRR); Dual incision in TC-NER; Gap-filling DNA repair synthesis and ligation in TC-NER; Recognition of DNA damage by PCNA-containing replication complex; PCNA-Dependent Long Patch Base Excision Repair; Dual Incision in GG-NER; Gap-filling DNA repair synthesis and ligation in …	16	0													n/a	n/a	n/a	High	High	High	1
TRUE	High	Master Protein	Q92878	DNA repair protein RAD50 OS=Homo sapiens OX=9606 GN=RAD50 PE=1 SV=1	0	7.057	2	2	2	2	1312	153.8	6.89	0	2	cell cycle OR cell proliferation;cell organization and biogenesis;DNA metabolism;other metabolic processes;stress response;signal transduction;other biological processes	nucleus;other cell component	enzyme regulator activity;nucleic acid binding activity;other molecular function	Pf04423, Pf13476, Pf13558	10111	ENSG00000113522	RAD50	B9EGF5; hsa:10111; O43254; Q6GMT7; Q6P5X3; Q92878; Q9UP86	miRNA regulation of DNA damage response; Homologous recombination; DDX1 as a regulatory component of the Drosha microprocessor; ATM signaling in development and disease ; Breast cancer pathway; Joubert syndrome; DNA repair pathways, full network; SMC1/SMC3 role in DNA damage - Cornelia de Lange Syndrome; Fanconi anemia; DNA damage response	Regulation of TP53 Activity through Phosphorylation; Processing of DNA double-strand break ends; Presynaptic phase of homologous DNA pairing and strand exchange; G2/M DNA damage checkpoint; HDR through Single Strand Annealing (SSA); Impaired BRCA2 binding to RAD51; Recruitment and ATM-mediated phosphorylation of repair and signaling proteins at DNA double strand breaks; Resolution of D-loop Struc…	30	0				215	176.8	208.3				983330	808709	952761	n/a	n/a	n/a	High	Peak Found	High	1
TRUE	High	Master Protein	P51530	DNA replication ATP-dependent helicase/nuclease DNA2 OS=Homo sapiens OX=9606 GN=DNA2 PE=1 SV=3	0	8.574	1	1	3	1	1060	120.3	7.74	4.43	1	cell cycle OR cell proliferation;cell organization and biogenesis;DNA metabolism;RNA metabolism OR transcription;other metabolic processes;stress response;signal transduction;other biological processes	mitochondrion;nucleus;other cell component	nucleic acid binding activity;other molecular function	Pf08696, Pf13086, Pf13087, Pf21123	1763	ENSG00000138346	DNA2	hsa:1763; P51530; Q2NKM1; Q5TC49; Q5TC50; Q6P455; Q6PI80; Q7Z6H9; Q8N346		Processing of DNA double-strand break ends; G2/M DNA damage checkpoint; Regulation of TP53 Activity through Phosphorylation; Resolution of D-loop Structures through Holliday Junction Intermediates; Presynaptic phase of homologous DNA pairing and strand exchange; Resolution of D-loop Structures through Synthesis-Dependent Strand Annealing (SDSA); Defective homologous recombination repair (HRR) due…	16	0				236.4	161.2	202.4				498019	339544	426370	n/a	n/a	n/a	High	High	High	1	Acetyl [N-Term]
TRUE	High	Master Protein	P49736	DNA replication licensing factor MCM2 OS=Homo sapiens OX=9606 GN=MCM2 PE=1 SV=4	0	6.62	1	1	1	1	904	101.8	5.52	2.56	1	cell cycle OR cell proliferation;cell organization and biogenesis;DNA metabolism;other metabolic processes;stress response;other biological processes	nucleus;other cell component	nucleic acid binding activity;other molecular function	Pf00493, Pf12619, Pf14551, Pf17207, Pf17855, Pf23669	4171	ENSG00000073111	MCM2	hsa:4171; P49736; Q14577; Q15023; Q8N2V1; Q969W7; Q96AE1; Q9BRM7	Cell cycle; Ciliary landscape; G1 to S cell cycle control; DNA replication; 1p36 copy number variation syndrome; Fanconi anemia	Assembly of the pre-replicative complex; Orc1 removal from chromatin; Activation of ATR in response to replication stress; Activation of the pre-replicative complex; Unwinding of DNA; Regulation of MITF-M-dependent genes involved in DNA replication, damage repair and senescence	13	0													n/a	n/a	n/a	n/a	n/a	High	1
TRUE	High	Master Protein	P25205	DNA replication licensing factor MCM3 OS=Homo sapiens OX=9606 GN=MCM3 PE=1 SV=3	0	141.004	38	22	69	22	808	90.9	5.77	142.98	22	cell cycle OR cell proliferation;cell organization and biogenesis;DNA metabolism;other metabolic processes;stress response;other biological processes	cytoskeleton;nucleus;other cell component	nucleic acid binding activity;other molecular function	Pf00493, Pf14551, Pf17207, Pf17855, Pf23191	4172	ENSG00000112118	MCM3	B4DWW4; hsa:4172; P25205; Q92660; Q9BTR3; Q9NUE7	Cell cycle; Retinoblastoma gene in cancer; Ciliary landscape; G1 to S cell cycle control; DNA replication	Assembly of the pre-replicative complex; Orc1 removal from chromatin; Activation of ATR in response to replication stress; Activation of the pre-replicative complex; Unwinding of DNA	11	0	4.4	11.4	16.8	189.1	185.8	192.5	1.07439e+06	2.75665e+06	4.06798e+06	4.58266e+07	4.50465e+07	4.66622e+07	Peak Found	Peak Found	Peak Found	High	High	High	1	Met-loss+Acetyl [N-Term]
TRUE	High	Master Protein	P33991	DNA replication licensing factor MCM4 OS=Homo sapiens OX=9606 GN=MCM4 PE=1 SV=5	0	86.649	22	17	41	17	863	96.5	6.74	65.03	17	cell cycle OR cell proliferation;cell organization and biogenesis;DNA metabolism;other metabolic processes;stress response;other biological processes	nucleus;other cell component	nucleic acid binding activity;other molecular function	Pf00493, Pf14551, Pf17207, Pf17855, Pf21128	4173	ENSG00000104738	MCM4	hsa:4173; P33991; Q8NEH1; Q99658	Cell cycle; Gastric cancer network 1; Retinoblastoma gene in cancer; Ciliary landscape; G1 to S cell cycle control; DNA replication	Assembly of the pre-replicative complex; Orc1 removal from chromatin; Activation of ATR in response to replication stress; Activation of the pre-replicative complex; Unwinding of DNA	12	0	26.3	20.1	31.1	179.8	167.2	175.4	2.74548e+06	2.09832e+06	3.248e+06	1.87516e+07	1.74434e+07	1.83014e+07	Peak Found	Peak Found	Peak Found	High	High	High	1
TRUE	High	Master Protein	P33992	DNA replication licensing factor MCM5 OS=Homo sapiens OX=9606 GN=MCM5 PE=1 SV=5	0	113.334	35	19	53	19	734	82.2	8.37	109.59	19	cell organization and biogenesis;DNA metabolism;other metabolic processes;stress response;other biological processes	nucleus;other cell component	nucleic acid binding activity;other molecular function	Pf00493, Pf14551, Pf17207, Pf17855, Pf21933	4174	ENSG00000100297	MCM5	hsa:4174; O60785; P33992; Q14578; Q9BTJ4; Q9BWL8	Cell cycle; Ciliary landscape; G1 to S cell cycle control; DNA replication	Assembly of the pre-replicative complex; Orc1 removal from chromatin; Activation of ATR in response to replication stress; Activation of the pre-replicative complex; Unwinding of DNA; Regulation of MITF-M-dependent genes involved in DNA replication, damage repair and senescence	11	0				215.1	180.7	204.2				31580052	2.65363e+07	2.99798e+07	n/a	n/a	n/a	High	High	High	1
TRUE	High	Master Protein	Q14566	DNA replication licensing factor MCM6 OS=Homo sapiens OX=9606 GN=MCM6 PE=1 SV=1	0	32.093	13	8	13	8	821	92.8	5.41	14.51	8	cell cycle OR cell proliferation;cell organization and biogenesis;DNA metabolism;other metabolic processes;stress response;other biological processes	nucleus;other cell component	nucleic acid binding activity;other molecular function	Pf00493, Pf14551, Pf17207, Pf17855, Pf18263	4175	ENSG00000076003	MCM6	B2R6H2; hsa:4175; Q13504; Q14566; Q99859	Cell cycle; Retinoblastoma gene in cancer; Ciliary landscape; G1 to S cell cycle control; DNA replication	Assembly of the pre-replicative complex; Orc1 removal from chromatin; Activation of ATR in response to replication stress; Activation of the pre-replicative complex; Unwinding of DNA	11	0	7.7			185.8	227	179.4	179061			4300597	5.25399e+06	4.1527e+06	Peak Found	n/a	n/a	High	High	High	1
TRUE	High	Master Protein	P33993	DNA replication licensing factor MCM7 OS=Homo sapiens OX=9606 GN=MCM7 PE=1 SV=4	0	188.482	43	27	94	27	719	81.3	6.46	214.68	27	cell cycle OR cell proliferation;cell organization and biogenesis;DNA metabolism;other metabolic processes;stress response;other biological processes	cytosol;nucleus;other cell component	nucleic acid binding activity;other molecular function	Pf00493, Pf14551, Pf17207, Pf17855, Pf24901	4176	ENSG00000166508	MCM7	A4D2A1; A4D2A2; E9PGN9; hsa:4176; P33993; Q15076; Q96D34; Q96GL1	miRNA regulation of DNA damage response; Cell cycle; Retinoblastoma gene in cancer; Ciliary landscape; G1 to S cell cycle control; DNA replication	Assembly of the pre-replicative complex; Orc1 removal from chromatin; Activation of ATR in response to replication stress; Activation of the pre-replicative complex; Unwinding of DNA	12	0	6.1	10	18.5	185	184.6	195.8	1.94237e+06	3.16075e+06	5.84086e+06	5.85101e+07	5.83938e+07	6.19292e+07	Peak Found	Peak Found	Peak Found	High	High	High	1
TRUE	High	Master Protein	P11387	DNA topoisomerase 1 OS=Homo sapiens OX=9606 GN=TOP1 PE=1 SV=2	0	10.537	5	3	5	3	765	90.7	9.31	7.38	3	cell cycle OR cell proliferation;cell organization and biogenesis;protein metabolism;DNA metabolism;other metabolic processes;developmental processes;other biological processes	nucleus;other cell component	nucleic acid binding activity;kinase activity;other molecular function	Pf01028, Pf02919, Pf14370	7150	ENSG00000198900	TOP1	A8KA78; E1P5W3; hsa:7150; O43256; P11387; Q12855; Q12856; Q15610; Q5TFY3; Q9UJN0	Ebola virus infection in host; 15q25 copy number variation	SUMOylation of DNA replication proteins	3	0				181.7	177.7	240.5				766655	749713	1.01474e+06	n/a	n/a	n/a	High	High	High	1	Met-loss+Acetyl [N-Term]
TRUE	High	Master Protein	P11388	DNA topoisomerase 2-alpha OS=Homo sapiens OX=9606 GN=TOP2A PE=1 SV=3	0	21.717	4	5	8	5	1531	174.3	8.72	9.43	5	cell cycle OR cell proliferation;cell organization and biogenesis;DNA metabolism;other metabolic processes;stress response;developmental processes;other biological processes	nucleus;other cell component	nucleic acid binding activity;other molecular function	Pf00204, Pf00521, Pf01751, Pf02518, Pf08070, Pf16898	7153	ENSG00000131747	TOP2A	B2RTS1; hsa:7153; P11388; Q71UN1; Q71UQ5; Q9HB24; Q9HB25; Q9HB26; Q9UP44; Q9UQP9	Gastric cancer network 1; Gastric cancer network 2; Retinoblastoma gene in cancer	SUMOylation of DNA replication proteins; Transcription of E2F targets under negative control by DREAM complex	5	0				105.1	250.2	244.8				497620	1.18488e+06	1.15939e+06	n/a	n/a	n/a	High	High	High	1
TRUE	High	Master Protein	P78527	DNA-dependent protein kinase catalytic subunit OS=Homo sapiens OX=9606 GN=PRKDC PE=1 SV=3	0	835.542	35	123	488	123	4128	468.8	7.12	995.05	123	cell cycle OR cell proliferation;cell organization and biogenesis;protein metabolism;DNA metabolism;RNA metabolism OR transcription;other metabolic processes;stress response;developmental processes;signal transduction;other biological processes	cytosol;nucleus;other cell component	nucleic acid binding activity;kinase activity;other molecular function	Pf00454, Pf02259, Pf02260, Pf08163, Pf19704, Pf20502	5591	ENSG00000253729	PRKDC	hsa:5591; P78527; P78528; Q13327; Q13337; Q14175; Q59H99; Q7Z611; Q96SE6; Q9UME3	miRNA regulation of DNA damage response; Cell cycle; Retinoblastoma gene in cancer; Fas ligand pathway and stress induction of heat shock proteins; Pathways affected in adenoid cystic carcinoma; Non-homologous end joining; Osteoblast differentiation and related diseases; DNA repair pathways, full network; DNA damage response	E3 ubiquitin ligases ubiquitinate target proteins; Cytosolic sensors of pathogen-associated DNA ; Nonhomologous End-Joining (NHEJ); IRF3-mediated induction of type I IFN	13	0	6.8	5.1	5.5	190.5	193.7	198.3	1.45089e+07	1.08976e+07	1.18236e+07	4.06118e+08	4.13012e+08	4.22719e+08	Peak Found	Peak Found	Peak Found	High	High	High	1
TRUE	Medium	Master Protein	O95602	DNA-directed RNA polymerase I subunit RPA1 OS=Homo sapiens OX=9606 GN=POLR1A PE=1 SV=2	0.022	1.252	1	1	1	1	1720	194.7	7.03	0	1	RNA metabolism OR transcription;other metabolic processes;other biological processes	nucleus;other cell component	nucleic acid binding activity;other molecular function	Pf00623, Pf04983, Pf04997, Pf04998, Pf05000	25885	ENSG00000068654	POLR1A	B7Z7T0; D6W5M0; hsa:25885; O95602; Q0VG05; Q9UEH0; Q9UFT9	Pyrimidine metabolism; Eukaryotic transcription initiation; 2q13 copy number variation syndrome	B-WICH complex positively regulates rRNA expression; NoRC negatively regulates rRNA expression; RNA Polymerase I Transcription Initiation; RNA Polymerase I Promoter Escape; RNA Polymerase I Transcription Termination	8	0				219.2	225	155.8				74383.1	76356.8	52868.9	n/a	n/a	n/a	High	Peak Found	Peak Found	1
TRUE	High	Master Protein	Q9H9Y6	DNA-directed RNA polymerase I subunit RPA2 OS=Homo sapiens OX=9606 GN=POLR1B PE=1 SV=2	0	9.498	3	3	3	3	1135	128.1	7.83	3.81	3	cell organization and biogenesis;RNA metabolism OR transcription;other metabolic processes;developmental processes	cytosol;nucleus;other cell component	nucleic acid binding activity;other molecular function	Pf00562, Pf04560, Pf04561, Pf04563, Pf04565, Pf06883	84172	ENSG00000125630	POLR1B	B7Z6Y7; B7Z823; F5GZX4; F8W898; hsa:84172; Q2TAM4; Q585T5; Q6ZRR2; Q9H9D3; Q9H9Y6	Pyrimidine metabolism; Eukaryotic transcription initiation; 2q13 copy number variation syndrome	B-WICH complex positively regulates rRNA expression; NoRC negatively regulates rRNA expression; RNA Polymerase I Transcription Initiation; RNA Polymerase I Promoter Escape; RNA Polymerase I Transcription Termination	8	0				310.7	289.3					394913	367791		n/a	n/a	n/a	High	Peak Found	High	1
TRUE	Low	Master Protein	O15446	DNA-directed RNA polymerase I subunit RPA34 OS=Homo sapiens OX=9606 GN=POLR1G PE=1 SV=1	0.05	0.889	2	1	1	1	510	55	8.51	0	1	RNA metabolism OR transcription;other metabolic processes;signal transduction	cytosol;mitochondrion;nucleus;other cell component		Pf08208	10849	ENSG00000117877	POLR1G	hsa:10849; O15446; Q32N11; Q7Z5U2; Q9UPF6	2q13 copy number variation syndrome	B-WICH complex positively regulates rRNA expression; NoRC negatively regulates rRNA expression; RNA Polymerase I Transcription Initiation; RNA Polymerase I Promoter Escape; RNA Polymerase I Transcription Termination	6	0													n/a	n/a	n/a	n/a	High	n/a	1
TRUE	Medium	Master Protein	Q3B726	DNA-directed RNA polymerase I subunit RPA43 OS=Homo sapiens OX=9606 GN=POLR1F PE=1 SV=1	0.048	0.918	4	1	1	1	338	37.4	6.98	0	1	RNA metabolism OR transcription;other metabolic processes;other biological processes	nucleus		Pf03876, Pf17875	221830	ENSG00000105849	POLR1F	A0PJ45; B7Z724; hsa:221830; Q3B726	Pyrimidine metabolism; 2q13 copy number variation syndrome	B-WICH complex positively regulates rRNA expression; NoRC negatively regulates rRNA expression; RNA Polymerase I Transcription Initiation; RNA Polymerase I Promoter Escape; RNA Polymerase I Transcription Termination	7	0													n/a	n/a	n/a	n/a	High	n/a	1
TRUE	High	Master Protein	P24928	DNA-directed RNA polymerase II subunit RPB1 OS=Homo sapiens OX=9606 GN=POLR2A PE=1 SV=2	0	11.397	4	7	7	7	1970	217	7.37	1.69	7	RNA metabolism OR transcription;other metabolic processes;other biological processes	nucleus;other cell component	nucleic acid binding activity;other molecular function	Pf00623, Pf04983, Pf04990, Pf04992, Pf04997, Pf04998, Pf05000, Pf05001	5430		POLR2A	A6NN93; B9EH88; hsa:5430; P24928; Q6NX41	Pyrimidine metabolism; Eukaryotic transcription initiation; mRNA processing	mRNA Splicing - Major Pathway; Transcriptional regulation by small RNAs; Activation of anterior HOX genes in hindbrain development during early embryogenesis; Estrogen-dependent gene expression; Inhibition of DNA recombination at telomere; Formation of TC-NER Pre-Incision Complex; Dual incision in TC-NER; Gap-filling DNA repair synthesis and ligation in TC-NER; Viral Messenger RNA Synthesis; Form…	44	0	37.3			201.6	150.8	210.2	446979			2.41517e+06	1.80646e+06	2.51782e+06	Peak Found	n/a	n/a	High	High	High	1
TRUE	High	Master Protein	P52435	DNA-directed RNA polymerase II subunit RPB11-a OS=Homo sapiens OX=9606 GN=POLR2J PE=1 SV=1	0	12.575	23	2	3	2	117	13.3	5.86	4.58	2	RNA metabolism OR transcription;other metabolic processes	nucleus	nucleic acid binding activity;other molecular function	Pf13656	5439	ENSG00000005075	POLR2J	A5D6V8; hsa:5439; O43375; P52435	Pyrimidine metabolism; Eukaryotic transcription initiation	Transcriptional regulation by small RNAs; Activation of anterior HOX genes in hindbrain development during early embryogenesis; Estrogen-dependent gene expression; Inhibition of DNA recombination at telomere; Viral Messenger RNA Synthesis; Formation of RNA Pol II elongation complex ; Formation of the Early Elongation Complex; Formation of HIV elongation complex in the absence of HIV Tat; Formatio…	43	0													n/a	n/a	n/a	High	n/a	High	1	Acetyl [N-Term]
TRUE	High	Master Protein	P30876	DNA-directed RNA polymerase II subunit RPB2 OS=Homo sapiens OX=9606 GN=POLR2B PE=1 SV=1	0	70.495	17	15	30	15	1174	133.8	6.87	51.94	15	RNA metabolism OR transcription;other metabolic processes	nucleus	nucleic acid binding activity;other molecular function	Pf00562, Pf04560, Pf04561, Pf04563, Pf04565, Pf04566, Pf04567	5431	ENSG00000047315	POLR2B	A8K1A8; hsa:5431; P30876; Q8IZ61	Pyrimidine metabolism; Eukaryotic transcription initiation	mRNA Splicing - Major Pathway; Processing of Capped Intron-Containing Pre-mRNA; Estrogen-dependent gene expression; Viral Messenger RNA Synthesis; Transcriptional regulation by small RNAs; Formation of RNA Pol II elongation complex ; Formation of the Early Elongation Complex; Formation of HIV elongation complex in the absence of HIV Tat; Formation of the HIV-1 Early Elongation Complex; RNA Pol II…	43	0	72.1	85.1	57.6	127.1	126.3	131.7	5.94356e+06	7.0123e+06	4.74851e+06	1.04743e+07	1.0412e+07	1.08559e+07	Peak Found	Peak Found	Peak Found	High	High	High	1
TRUE	High	Master Protein	P19387	DNA-directed RNA polymerase II subunit RPB3 OS=Homo sapiens OX=9606 GN=POLR2C PE=1 SV=2	0	23.208	24	5	11	5	275	31.4	4.92	13.75	5	RNA metabolism OR transcription;other metabolic processes	cytosol;nucleus	nucleic acid binding activity;other molecular function	Pf01000, Pf01193	5432	ENSG00000102978	POLR2C	hsa:5432; O15161; P19387	miR-targeted genes in leukocytes; miR-targeted genes in lymphocytes; miR-targeted genes in muscle cell; miR-targeted genes in squamous cell; Pyrimidine metabolism; Eukaryotic transcription initiation; Primary ovarian insufficiency; Primary ovarian insufficiency	Transcriptional regulation by small RNAs; Activation of anterior HOX genes in hindbrain development during early embryogenesis; Estrogen-dependent gene expression; Inhibition of DNA recombination at telomere; Viral Messenger RNA Synthesis; Formation of RNA Pol II elongation complex ; Formation of the Early Elongation Complex; Formation of HIV elongation complex in the absence of HIV Tat; Formatio…	49	0		20.6		166.9	186.4	226.1		371965		3.01819e+06	3.37087e+06	4.08786e+06	n/a	Peak Found	n/a	High	High	High	1	Met-loss [N-Term]
TRUE	High	Master Protein	P36954	DNA-directed RNA polymerase II subunit RPB9 OS=Homo sapiens OX=9606 GN=POLR2I PE=1 SV=1	0	10.506	18	1	1	1	125	14.5	5.14	4.09	1	DNA metabolism;RNA metabolism OR transcription;other metabolic processes;stress response	nucleus	nucleic acid binding activity;other molecular function	Pf01096, Pf02150	5438	ENSG00000105258	POLR2I	B2R5J2; hsa:5438; P36954; Q6NW05	Pyrimidine metabolism; Eukaryotic transcription initiation	mRNA Splicing - Major Pathway; Estrogen-dependent gene expression; PIWI-interacting RNA (piRNA) biogenesis; Viral Messenger RNA Synthesis; Transcriptional regulation by small RNAs; Formation of RNA Pol II elongation complex ; Formation of the Early Elongation Complex; Formation of HIV elongation complex in the absence of HIV Tat; Formation of the HIV-1 Early Elongation Complex; RNA Pol II CTD pho…	43	0													n/a	n/a	n/a	High	n/a	n/a	1
TRUE	Medium	Master Protein	Q9NW08	DNA-directed RNA polymerase III subunit RPC2 OS=Homo sapiens OX=9606 GN=POLR3B PE=1 SV=2	0.016	1.539	2	1	1	1	1133	127.7	8.5	0	1	RNA metabolism OR transcription;other metabolic processes;stress response;other biological processes	cytosol;nucleus;other cell component	nucleic acid binding activity;other molecular function	Pf00562, Pf04560, Pf04561, Pf04563, Pf04565, Pf04566, Pf04567	55703	ENSG00000013503	POLR3B	A8K6H0; B3KV73; F5H1E6; hsa:55703; Q9NW08; Q9NW59	Pyrimidine metabolism; Eukaryotic transcription initiation; Cytosolic DNA-sensing pathway	RNA Polymerase III Abortive And Retractive Initiation; RNA Polymerase III Transcription Initiation From Type 1 Promoter; RNA Polymerase III Transcription Initiation From Type 2 Promoter; RNA Polymerase III Transcription Initiation From Type 3 Promoter; RNA Polymerase III Transcription Termination; Cytosolic sensors of pathogen-associated DNA ; RNA Polymerase III Chain Elongation	10	0													n/a	n/a	n/a	n/a	n/a	High	1	Acetyl [N-Term]
TRUE	High	Master Protein	O00411	DNA-directed RNA polymerase, mitochondrial OS=Homo sapiens OX=9606 GN=POLRMT PE=1 SV=2	0	14.807	5	3	5	3	1230	138.5	8.98	6.58	3	RNA metabolism OR transcription;other metabolic processes	mitochondrion;other cell component	nucleic acid binding activity;other molecular function	Pf00940, Pf14700	5442	ENSG00000099821	POLRMT	hsa:5442; O00411; O60370	Mitochondrial gene expression	Mitochondrial transcription initiation; Transcriptional activation of mitochondrial biogenesis; Strand-asynchronous mitochondrial DNA replication	4	0				186.5	207.6	206				651489	725130	719580	n/a	n/a	n/a	High	High	High	1
TRUE	High	Master Protein	O15160	DNA-directed RNA polymerases I and III subunit RPAC1 OS=Homo sapiens OX=9606 GN=POLR1C PE=1 SV=1	0	5.615	6	2	2	2	346	39.2	5.5	1.97	2	RNA metabolism OR transcription;other metabolic processes	cytosol;nucleus;other cell component	nucleic acid binding activity;other molecular function	Pf01000, Pf01193	9533	ENSG00000171453	POLR1C	hsa:9533; O15160; O75395; Q5JTE3	Pyrimidine metabolism; Cytosolic DNA-sensing pathway; 2q13 copy number variation syndrome	RNA Polymerase III Abortive And Retractive Initiation; RNA Polymerase III Transcription Initiation From Type 1 Promoter; RNA Polymerase III Transcription Initiation From Type 2 Promoter; RNA Polymerase III Transcription Initiation From Type 3 Promoter; B-WICH complex positively regulates rRNA expression; NoRC negatively regulates rRNA expression; RNA Polymerase III Transcription Termination; Cyto…	15	0													Peak Found	n/a	n/a	High	High	Peak Found	1
TRUE	High	Master Protein	P19388	DNA-directed RNA polymerases I, II, and III subunit RPABC1 OS=Homo sapiens OX=9606 GN=POLR2E PE=1 SV=4	0	11.612	12	2	2	2	210	24.5	5.95	4.88	2	RNA metabolism OR transcription;other metabolic processes;other biological processes	cytosol;nucleus;other cell component	nucleic acid binding activity;other molecular function	Pf01191, Pf03871	5434	ENSG00000099817	POLR2E	B2R6L4; D6W5Y1; hsa:5434; O43380; P19388; Q6PIH5; Q9BT06	Pyrimidine metabolism; Eukaryotic transcription initiation; Cytosolic DNA-sensing pathway; 2q13 copy number variation syndrome	mRNA Splicing - Major Pathway; Formation of TC-NER Pre-Incision Complex; Dual incision in TC-NER; Gap-filling DNA repair synthesis and ligation in TC-NER; Transcriptional regulation by small RNAs; B-WICH complex positively regulates rRNA expression; NoRC negatively regulates rRNA expression; Activation of anterior HOX genes in hindbrain development during early embryogenesis; Estrogen-dependent g…	57	0													n/a	n/a	n/a	High	High	n/a	1
TRUE	High	Master Protein	P52434	DNA-directed RNA polymerases I, II, and III subunit RPABC3 OS=Homo sapiens OX=9606 GN=POLR2H PE=1 SV=4	0	26.918	35	4	14	4	150	17.1	4.68	18.3	4	RNA metabolism OR transcription;other metabolic processes	cytosol;nucleus;other cell component	nucleic acid binding activity;other molecular function	Pf03870	5437	ENSG00000163882	POLR2H	C9J413; C9JBJ6; C9JCU7; C9JUA8; hsa:5437; P52434; P53802; Q969R0	Pyrimidine metabolism; Eukaryotic transcription initiation; Cytosolic DNA-sensing pathway; 2q13 copy number variation syndrome	mRNA Splicing - Major Pathway; RNA Polymerase III Abortive And Retractive Initiation; RNA Polymerase III Transcription Termination; Formation of RNA Pol II elongation complex ; Formation of HIV elongation complex in the absence of HIV Tat; Formation of HIV-1 elongation complex containing HIV-1 Tat; Pausing and recovery of Tat-mediated HIV elongation; Tat-mediated HIV elongation arrest and recover…	57	0	16.3	14.9	12.9	220	152.6	183.4	259663	237313	205193	3.50499e+06	2.43135e+06	2.92177e+06	Peak Found	Peak Found	Peak Found	High	High	High	1	Met-loss+Acetyl [N-Term]
TRUE	High	Master Protein	P53803	DNA-directed RNA polymerases I, II, and III subunit RPABC4 OS=Homo sapiens OX=9606 GN=POLR2K PE=1 SV=1	0.003	2.064	12	1	1	1	58	7	9.06	1.64	1	RNA metabolism OR transcription;other metabolic processes;other biological processes	cytosol;nucleus	nucleic acid binding activity;other molecular function	Pf03604	5440	ENSG00000147669	POLR2K	hsa:5440; P53803; Q6IBD4	Pyrimidine metabolism; Eukaryotic transcription initiation; Cytosolic DNA-sensing pathway; 2q13 copy number variation syndrome	Formation of RNA Pol II elongation complex ; Formation of the Early Elongation Complex; Formation of HIV elongation complex in the absence of HIV Tat; Formation of the HIV-1 Early Elongation Complex; RNA Pol II CTD phosphorylation and interaction with CE during HIV infection; Formation of HIV-1 elongation complex containing HIV-1 Tat; Pausing and recovery of Tat-mediated HIV elongation; Abortive …	57	0				202.8	230.1	167.1				160348	181921	132139	n/a	n/a	n/a	Peak Found	High	Peak Found	1
TRUE	High	Master Protein	P62875	DNA-directed RNA polymerases I, II, and III subunit RPABC5 OS=Homo sapiens OX=9606 GN=POLR2L PE=1 SV=1	0	3.522	13	1	3	1	67	7.6	7.77	3.72	1	RNA metabolism OR transcription;other metabolic processes;other biological processes	cytosol;nucleus	nucleic acid binding activity;other molecular function	Pf01194	5441	ENSG00000177700	POLR2L	hsa:5441; P52436; P62875; Q6FHX3	Pyrimidine metabolism; Cytosolic DNA-sensing pathway; 2q13 copy number variation syndrome	Formation of RNA Pol II elongation complex ; Formation of the Early Elongation Complex; Formation of HIV elongation complex in the absence of HIV Tat; Formation of the HIV-1 Early Elongation Complex; RNA Pol II CTD phosphorylation and interaction with CE during HIV infection; Formation of HIV-1 elongation complex containing HIV-1 Tat; Pausing and recovery of Tat-mediated HIV elongation; Abortive …	56	0				182.5	176.9	240.6				1.33061e+06	1.28939e+06	1.75419e+06	n/a	n/a	n/a	High	High	High	1
TRUE	High	Master Protein	P31689	DnaJ homolog subfamily A member 1 OS=Homo sapiens OX=9606 GN=DNAJA1 PE=1 SV=2	0	145.01	44	13	74	13	397	44.8	7.08	169.13	13	protein metabolism;other metabolic processes;stress response;signal transduction;other biological processes	other membranes;cytosol;cytoskeleton;mitochondrion;ER/Golgi;nucleus;other cell component	signal transduction activity or receptor binding;other molecular function	Pf00226, Pf00684, Pf01556	3301	ENSG00000086061	DNAJA1	hsa:3301; P31689; Q5T7Q0; Q86TL9	VEGFA-VEGFR2 signaling; Exercise-induced circadian regulation; HDAC6 interactions in the central nervous system	HSP90 chaperone cycle for steroid hormone receptors (SHR) in the presence of ligand; Mitochondrial unfolded protein response (UPRmt)	5	0				199.8	191.7	208.5				5.03618e+07	4.83133e+07	5.25564e+07	n/a	n/a	n/a	High	High	High	1
TRUE	High	Master Protein	O60884	DnaJ homolog subfamily A member 2 OS=Homo sapiens OX=9606 GN=DNAJA2 PE=1 SV=1	0	91.877	46	14	54	14	412	45.7	6.48	112.33	14	protein metabolism;other metabolic processes;stress response;other biological processes	other membranes;cytosol;other cell component	other molecular function	Pf00226, Pf00684, Pf01556	10294	ENSG00000069345	DNAJA2	B2R7L7; hsa:10294; O14711; O60884		HSP90 chaperone cycle for steroid hormone receptors (SHR) in the presence of ligand	1	0	3.3	1.6		187.2	209.2	198.8	671987	320619		3.85124e+07	4.30301e+07	4.09053e+07	Peak Found	Peak Found	n/a	High	High	High	1
TRUE	High	Master Protein	Q96EY1	DnaJ homolog subfamily A member 3, mitochondrial OS=Homo sapiens OX=9606 GN=DNAJA3 PE=1 SV=2	0	39.366	22	6	14	6	480	52.5	9.26	17	6	cell organization and biogenesis;protein metabolism;DNA metabolism;other metabolic processes;stress response;signal transduction;other biological processes	plasma membrane;other membranes;cytosol;mitochondrion;nucleus;other cell component	signal transduction activity or receptor binding;enzyme regulator activity;other molecular function	Pf00226, Pf00684, Pf01556	9093	ENSG00000103423; ENSG00000276726	DNAJA3	B2RAJ5; B4DI33; E7ES32; hsa:9093; O75472; Q8WUJ6; Q8WXJ3; Q96D76; Q96EY1; Q96IV1; Q9NYH8			0	0				169.6	197.3	233.1				6.56989e+06	7.64039e+06	9.02818e+06	n/a	n/a	n/a	High	High	High	1
TRUE	High	Master Protein	P25685	DnaJ homolog subfamily B member 1 OS=Homo sapiens OX=9606 GN=DNAJB1 PE=1 SV=4	0	11.122	10	3	10	3	340	38	8.63	14.53	3	protein metabolism;other metabolic processes;stress response;developmental processes;other biological processes	cytosol;nucleus;other cell component	other molecular function	Pf00226, Pf01556	3337	ENSG00000132002	DNAJB1	B4DX52; hsa:3337; P25685	miR-targeted genes in leukocytes; miR-targeted genes in lymphocytes; miR-targeted genes in muscle cell; miR-targeted genes in squamous cell; Nuclear receptors meta-pathway; NRF2 pathway	HSP90 chaperone cycle for steroid hormone receptors (SHR) in the presence of ligand; Regulation of HSF1-mediated heat shock response; MAPK6/MAPK4 signaling; Attenuation phase	11	0				210	257.2	132.8				2.9512e+06	3.61533e+06	1.86649e+06	n/a	n/a	n/a	High	High	High	1
TRUE	High	Master Protein	Q9UBS4	DnaJ homolog subfamily B member 11 OS=Homo sapiens OX=9606 GN=DNAJB11 PE=1 SV=1	0.001	3.204	3	1	1	1	358	40.5	6.18	2.38	1	protein metabolism;RNA metabolism OR transcription;other metabolic processes;other biological processes	non-structural extracellular;ER/Golgi;nucleus;other cell component	signal transduction activity or receptor binding;other molecular function	Pf00226, Pf01556	51726	ENSG00000090520	DNAJB11	hsa:51726; Q542Y5; Q542Y9; Q6IAQ8; Q96JC6; Q9UBS4	Photodynamic therapy-induced unfolded protein response	XBP1(S) activates chaperone genes	2	0				259.4	168.4	172.2				1.69801e+06	1.10233e+06	1.12742e+06	n/a	n/a	n/a	High	Peak Found	Peak Found	1
TRUE	High	Master Protein	Q9NXW2	DnaJ homolog subfamily B member 12 OS=Homo sapiens OX=9606 GN=DNAJB12 PE=1 SV=5	0	5.201	3	1	3	1	375	41.8	8.69	6	1	cell organization and biogenesis;protein metabolism;other metabolic processes;stress response	other membranes;ER/Golgi;nucleus	other molecular function	Pf00226, Pf09320	54788	ENSG00000148719	DNAJB12	B7Z7I3; hsa:54788; Q9H6H0; Q9NXW2			0	0				172.9	208.2	218.8				481784	580119	609602	n/a	n/a	n/a	High	High	High	1
TRUE	High	Master Protein	O75190	DnaJ homolog subfamily B member 6 OS=Homo sapiens OX=9606 GN=DNAJB6 PE=1 SV=2	0	16.791	13	3	8	3	326	36.1	9.16	10.97	3	cell adhesion;cell organization and biogenesis;protein metabolism;other metabolic processes;developmental processes;other biological processes	cytosol;cytoskeleton;nucleus;other cell component	nucleic acid binding activity;other molecular function	Pf00226	10049	ENSG00000105993	DNAJB6	A4D232; A8K7D8; A8KAG0; B4DN73; E9PCZ2; hsa:10049; O75190; O95806; Q53EN8; Q59EF2; Q6FIC8; Q75MA2; Q9UIK6		Regulation of HSF1-mediated heat shock response	1	0				204.7	205.7	189.5				5250633	5.27547e+06	4.86051e+06	n/a	n/a	n/a	High	High	High	1	Met-loss [N-Term]
TRUE	High	Master Protein	Q8IXB1	DnaJ homolog subfamily C member 10 OS=Homo sapiens OX=9606 GN=DNAJC10 PE=1 SV=2	0	5.194	3	2	4	2	793	91	7.18	0	2	protein metabolism;other metabolic processes;stress response;signal transduction;other biological processes	ER/Golgi	other molecular function	Pf00085, Pf00226	54431	ENSG00000077232	DNAJC10	hsa:54431; Q17RJ6; Q3B7W8; Q4ZG06; Q53QT7; Q6UWZ6; Q86T61; Q8IXB1; Q8NC82; Q8TD87; Q96K38; Q96K44; Q96K54; Q9NSY6			0	0				174.7	222	203.3				231863	294657	269919	n/a	n/a	n/a	High	High	High	1
TRUE	High	Master Protein	Q99615	DnaJ homolog subfamily C member 7 OS=Homo sapiens OX=9606 GN=DNAJC7 PE=1 SV=2	0	14.483	8	4	7	4	494	56.4	6.96	11.48	4	protein metabolism;other metabolic processes;other biological processes	cytosol;cytoskeleton;nucleus;other cell component	other molecular function	Pf00226	7266	ENSG00000168259	DNAJC7	hsa:7266; Q7Z784; Q99615	Constitutive androstane receptor pathway; Pregnane X receptor pathway; Nuclear receptors meta-pathway	Regulation of HSF1-mediated heat shock response	4	0	42.9	127.5	172	103.1	110.8	43.7	872544	2.59011e+06	3.49458e+06	2.09385e+06	2.25078e+06	888235	Peak Found	Peak Found	Peak Found	High	High	High	1
TRUE	High	Master Protein	O60762	Dolichol-phosphate mannosyltransferase subunit 1 OS=Homo sapiens OX=9606 GN=DPM1 PE=1 SV=1	0	23.082	28	6	13	6	260	29.6	9.57	20.03	6	protein metabolism;other metabolic processes;other biological processes	other membranes;ER/Golgi;other cell component	other molecular function	Pf00535	8813	ENSG00000000419	DPM1	hsa:8813; O15157; O60762; Q6IB78; Q96HK0	VEGFA-VEGFR2 signaling; N-glycan biosynthesis	Synthesis of dolichyl-phosphate mannose; Defective DPM1 causes DPM1-CDG; Defective DPM3 causes DPM3-CDG; Defective DPM2 causes DPM2-CDG	6	0	17.3	4.6	13.7	182.9	192.1	189.4	1.03755e+06	275575	819923	1.09766e+07	1.15289e+07	1.13636e+07	Peak Found	Peak Found	Peak Found	High	High	High	1
TRUE	High	Master Protein	P39656	Dolichyl-diphosphooligosaccharide--protein glycosyltransferase 48 kDa subunit OS=Homo sapiens OX=9606 GN=DDOST PE=1 SV=4	0	76.688	30	8	24	8	456	50.8	6.55	61.2	8	protein metabolism;other metabolic processes;other biological processes	plasma membrane;other membranes;ER/Golgi;other cytoplasmic organelle;other cell component	enzyme regulator activity	Pf03345, Pf23358	1650	ENSG00000244038	DDOST	B2RDQ4; B4DJE3; B4DLI2; hsa:1650; O43244; P39656; Q5VWA5; Q8NI93; Q9BUI2	AGE/RAGE pathway; N-glycan biosynthesis	Neutrophil degranulation; SRP-dependent cotranslational protein targeting to membrane; Advanced glycosylation endproduct receptor signaling; Asparagine N-linked glycosylation; Maturation of spike protein	7	0	3.6	3.8	5.7	237.2	161.7	187.9	278728	300161	450387	1.85835e+07	1.2668e+07	1.47172e+07	Peak Found	Peak Found	Peak Found	High	High	High	1
TRUE	High	Master Protein	P04843	Dolichyl-diphosphooligosaccharide--protein glycosyltransferase subunit 1 OS=Homo sapiens OX=9606 GN=RPN1 PE=1 SV=1	0	40.486	20	10	21	10	607	68.5	6.38	33.08	10	protein metabolism;other metabolic processes	other membranes;cytosol;ER/Golgi;other cell component		Pf04597	6184	ENSG00000163902	RPN1	B2R5Z0; D3DNB6; hsa:6184; P04843; Q68DT1	Proteasome degradation; N-glycan biosynthesis	SRP-dependent cotranslational protein targeting to membrane; Asparagine N-linked glycosylation; Maturation of spike protein	5	0	4.4		4.3	201.7	180.9	208.7	444073		426288	2.01607e+07	1.80761e+07	2.08545e+07	Peak Found	n/a	Peak Found	High	High	High	1
TRUE	High	Master Protein	P04844	Dolichyl-diphosphooligosaccharide--protein glycosyltransferase subunit 2 OS=Homo sapiens OX=9606 GN=RPN2 PE=1 SV=3	0	125.278	47	15	37	15	631	69.2	5.69	90.24	15	protein metabolism;other metabolic processes	other membranes;ER/Golgi;nucleus		Pf05817, Pf23860, Pf23861, Pf25147	6185	ENSG00000118705; ENSG00000291973	RPN2	hsa:6185; P04844; Q5JYR6; Q6IBA5; Q96E21; Q9BUQ3; Q9UBE1	Proteasome degradation; N-glycan biosynthesis	SRP-dependent cotranslational protein targeting to membrane; Asparagine N-linked glycosylation; Maturation of spike protein	5	0	1.8	1.7	1.7	186.5	220.7	187.6	239108	221594	227600	2.4645e+07	2.91714e+07	2.47988e+07	Peak Found	Peak Found	Peak Found	High	High	High	1
TRUE	High	Master Protein	P61803	Dolichyl-diphosphooligosaccharide--protein glycosyltransferase subunit DAD1 OS=Homo sapiens OX=9606 GN=DAD1 PE=1 SV=3	0	6.028	11	1	1	1	113	12.5	7.08	2.72	1	protein metabolism;other metabolic processes;developmental processes;other biological processes	other membranes;ER/Golgi	enzyme regulator activity	Pf02109	1603	ENSG00000129562	DAD1	D3DS25; hsa:1603; O08552; O70364; P46966; P46968; P61803; Q6FGA3; Q96GB7	N-glycan biosynthesis	Asparagine N-linked glycosylation; Maturation of spike protein	3	0													n/a	n/a	n/a	n/a	n/a	High	1
TRUE	High	Master Protein	P46977	Dolichyl-diphosphooligosaccharide--protein glycosyltransferase subunit STT3A OS=Homo sapiens OX=9606 GN=STT3A PE=1 SV=2	0	22.767	11	8	17	8	705	80.5	8.07	18.54	8	protein metabolism;other metabolic processes	other membranes;ER/Golgi	other molecular function	Pf02516, Pf22627	3703	ENSG00000134910	STT3A	B4DJ24; E9PNQ1; hsa:3703; P46977; Q86XU9; Q8TE35; Q8WUB4	N-glycan biosynthesis	Asparagine N-linked glycosylation; Maturation of spike protein	3	0				197.4	197.9	204.7				7.30132e+06	7.31739e+06	7.56857e+06	n/a	n/a	n/a	High	High	High	1
TRUE	High	Master Protein	Q8TCJ2	Dolichyl-diphosphooligosaccharide--protein glycosyltransferase subunit STT3B OS=Homo sapiens OX=9606 GN=STT3B PE=1 SV=1	0.001	3.097	2	2	2	2	826	93.6	8.91	0	2	protein metabolism;other metabolic processes;stress response	other membranes;ER/Golgi;other cell component	other molecular function	Pf02516, Pf21436	201595	ENSG00000163527	STT3B	hsa:201595; Q8TCJ2; Q96JZ4; Q96KY7	N-glycan biosynthesis	Regulation of MITF-M-dependent genes involved in extracellular matrix, focal adhesion and epithelial-to-mesenchymal transition	2	0				222.6	191.7	185.7				468633	403501	390799	n/a	n/a	n/a	Peak Found	High	Peak Found	1
TRUE	Medium	Master Protein	P49959	Double-strand break repair protein MRE11 OS=Homo sapiens OX=9606 GN=MRE11 PE=1 SV=3	0.036	1.027	1	1	1	1	708	80.5	5.9	0	1	cell cycle OR cell proliferation;cell organization and biogenesis;DNA metabolism;other metabolic processes;stress response;signal transduction;other biological processes	cytosol;nucleus;other cell component	nucleic acid binding activity;other molecular function	Pf00149, Pf04152	4361	ENSG00000020922	MRE11	B3KTC7; hsa:4361; O43475; P49959	miRNA regulation of DNA damage response; Homologous recombination; DDX1 as a regulatory component of the Drosha microprocessor; Breast cancer pathway; Joubert syndrome; DNA repair pathways, full network; SMC1/SMC3 role in DNA damage - Cornelia de Lange Syndrome; Neurogenesis regulation in the olfactory epithelium; Fanconi anemia; DNA damage response	Regulation of TP53 Activity through Phosphorylation; Processing of DNA double-strand break ends; Presynaptic phase of homologous DNA pairing and strand exchange; G2/M DNA damage checkpoint; Meiotic recombination; HDR through Single Strand Annealing (SSA); Impaired BRCA2 binding to RAD51; Resolution of D-loop Structures through Holliday Junction Intermediates; Recruitment and ATM-mediated phosphor…	32	0													n/a	n/a	n/a	n/a	High	n/a	1
TRUE	Medium	Master Protein	O60216	Double-strand-break repair protein rad21 homolog OS=Homo sapiens OX=9606 GN=RAD21 PE=1 SV=2	0.014	1.605	2	1	2	1	631	71.6	4.65	0	1	cell cycle OR cell proliferation;cell organization and biogenesis;DNA metabolism;other metabolic processes;stress response;other biological processes	cytosol;cytoskeleton;nucleus;other cell component	nucleic acid binding activity;other molecular function	Pf04824, Pf04825	5885	ENSG00000164754	RAD21	A8K0E0; hsa:5885; O60216; Q15001; Q99568	Cell cycle; Prion disease pathway; Regulation of sister chromatid separation at the metaphase-anaphase transition; Cohesin complex - Cornelia de Lange syndrome; SMC1/SMC3 role in DNA damage - Cornelia de Lange Syndrome; 10q22q23 copy number variation	Meiotic synapsis; Separation of Sister Chromatids; Resolution of Sister Chromatid Cohesion; SUMOylation of DNA damage response and repair proteins; Estrogen-dependent gene expression; Establishment of Sister Chromatid Cohesion; Cohesin Loading onto Chromatin	13	0	99.2			124	154.1	222.6	283857			354845	440849	636923	Peak Found	n/a	n/a	High	Peak Found	High	1
TRUE	High	Master Protein	O95793	Double-stranded RNA-binding protein Staufen homolog 1 OS=Homo sapiens OX=9606 GN=STAU1 PE=1 SV=2	0	24.426	12	6	12	6	577	63.1	9.44	10.97	6	cell organization and biogenesis;stress response;transport;other biological processes	plasma membrane;other membranes;cytosol;cytoskeleton;ER/Golgi;other cell component	nucleic acid binding activity;other molecular function	Pf00035, Pf16482	6780	ENSG00000124214	STAU1	A8K9Z4; E1P5Y1; E1P608; hsa:6780; O95793; Q5JW29; Q6GTM4; Q9H5B4; Q9H5B5; Q9Y3Q2			0	0				187.5	221.7	190.8				3.5569e+06	4.20652e+06	3.6209e+06	n/a	n/a	n/a	High	High	High	1
TRUE	High	Master Protein	P55265	Double-stranded RNA-specific adenosine deaminase OS=Homo sapiens OX=9606 GN=ADAR PE=1 SV=4	0	5.95	3	3	3	3	1226	136	8.65	0	3	cell organization and biogenesis;RNA metabolism OR transcription;other metabolic processes;stress response;transport;developmental processes;other biological processes	cytosol;nucleus;other cell component	nucleic acid binding activity;other molecular function	Pf00035, Pf02137, Pf02295	103	ENSG00000160710	ADAR	B1AQQ9; B1AQR0; D3DV76; hsa:103; O15223; O43859; O43860; P55265; Q9BYM3; Q9BYM4	miR-targeted genes in leukocytes; miR-targeted genes in lymphocytes; miR-targeted genes in muscle cell; miR-targeted genes in squamous cell; Measles virus infection; Cytosolic DNA-sensing pathway	Interferon alpha/beta signaling; PKR-mediated signaling; C6 deamination of adenosine; Formation of editosomes by ADAR proteins	10	0				225.1	190.3	184.6				859384	726637	704784	n/a	n/a	n/a	Peak Found	High	High	1
TRUE	High	Master Protein	Q14919	Dr1-associated corepressor OS=Homo sapiens OX=9606 GN=DRAP1 PE=1 SV=3	0	5.122	5	1	2	1	205	22.3	5.17	0	1	RNA metabolism OR transcription;other metabolic processes;other biological processes	nucleus	nucleic acid binding activity;other molecular function	Pf00808	10589	ENSG00000175550	DRAP1	hsa:10589; Q13448; Q14919		Signaling by NODAL; Signaling by Activin	2	0													n/a	n/a	n/a	High	n/a	High	1
TRUE	High	Master Protein	Q16643	Drebrin OS=Homo sapiens OX=9606 GN=DBN1 PE=1 SV=4	0	125.371	30	14	58	14	649	71.4	4.45	127.98	14	cell cycle OR cell proliferation;cell organization and biogenesis;developmental processes;other biological processes	plasma membrane;other membranes;cytosol;cytoskeleton;other cell component	cytoskeletal activity;other molecular function	Pf00241	1627	ENSG00000113758	DBN1	A8MV58; B2RBG0; hsa:1627; Q16643; Q9UFZ5	5q35 copy number variation	RHOBTB2 GTPase cycle; RHOBTB1 GTPase cycle; RHOH GTPase cycle; RHOD GTPase cycle	5	0	3.4	2.1	1.7	188.4	208.5	195.9	629375	377509	315142	3.4644e+07	3.83332e+07	3.60195e+07	Peak Found	Peak Found	Peak Found	High	High	High	1
TRUE	High	Master Protein	P46734	Dual specificity mitogen-activated protein kinase kinase 3 OS=Homo sapiens OX=9606 GN=MAP2K3 PE=1 SV=2	0	17.491	9	2	9	2	347	39.3	7.43	15.91	2	cell organization and biogenesis;stress response;developmental processes;signal transduction;other biological processes	cytosol;nucleus;other cell component	kinase activity;other molecular function	Pf00069	5606	ENSG00000034152	MAP2K3	B3KSK7; hsa:5606; P46734; Q99441; Q9UE71; Q9UE72	Physiological and pathological hypertrophy of the heart; MicroRNAs in cardiomyocyte hypertrophy; Integrin-mediated cell adhesion; IL1 signaling; Thyroid stimulating hormone (TSH) signaling; Glioblastoma signaling; TNF-alpha signaling; Interleukin-1 (IL-1) structural pathway; Cardiac hypertrophic response; Endoderm differentiation; Photodynamic therapy-induced AP-1 survival signaling; TGF-beta sig…	Oxidative Stress Induced Senescence; activated TAK1 mediates p38 MAPK activation	35	0				176.8	226.7	196.5				633268	811939	703553	n/a	n/a	n/a	High	High	High	1
TRUE	High	Master Protein	O14733	Dual specificity mitogen-activated protein kinase kinase 7 OS=Homo sapiens OX=9606 GN=MAP2K7 PE=1 SV=2	0	7.972	7	2	5	2	419	47.5	9.16	1.65	2	cell organization and biogenesis;stress response;signal transduction;other biological processes	cytosol;nucleus;other cell component	kinase activity;other molecular function	Pf00069	5609	ENSG00000076984	MAP2K7	B2R9S5; D6W659; hsa:5609; O14648; O14733; O14816; O60452; O60453; Q1PG43; Q8IY10	MicroRNAs in cardiomyocyte hypertrophy; IL1 signaling; RANKL/RANK signaling; Alzheimer's disease and miRNA effects; Glioblastoma signaling; TNF-alpha signaling; Interleukin-1 (IL-1) structural pathway; Cardiac hypertrophic response; Photodynamic therapy-induced AP-1 survival signaling; MAPK signaling; T-cell antigen receptor (TCR) pathway during Staphylococcus aureus infection; VEGFA-VEGFR2 signa…	FCERI mediated MAPK activation; Oxidative Stress Induced Senescence; JNK (c-Jun kinases) phosphorylation and activation mediated by activated human TAK1; Uptake and function of anthrax toxins	29	0	90.8			167.4	172.2	169.6	360918			665542	684599	674207	Peak Found	n/a	n/a	High	High	High	1
TRUE	High	Master Protein	P33981	Dual specificity protein kinase TTK OS=Homo sapiens OX=9606 GN=TTK PE=1 SV=2	0	3.432	4	2	3	2	857	97	8.16	0	2	cell cycle OR cell proliferation;cell organization and biogenesis;signal transduction;other biological processes	cytoskeleton;nucleus;other cell component	kinase activity;other molecular function	Pf00069	7272	ENSG00000112742	TTK	A8K8U5; B2RDW2; E1P543; hsa:7272; P33981; Q15272; Q5TCS0; Q9BW51; Q9NTM0	Cell cycle; Retinoblastoma gene in cancer		2	0				155	214.6	230.4				568442	787316	845195	n/a	n/a	n/a	High	High	High	1
TRUE	High	Master Protein	Q14203	Dynactin subunit 1 OS=Homo sapiens OX=9606 GN=DCTN1 PE=1 SV=3	0	4.64	1	1	1	1	1278	141.6	5.81	1.7	1	cell cycle OR cell proliferation;cell organization and biogenesis;transport;developmental processes;other biological processes	cytosol;cytoskeleton;nucleus;other cell component	cytoskeletal activity;other molecular function	Pf01302, Pf12455	1639	ENSG00000204843	DCTN1	A8MY36; B4DM45; E9PFS5; E9PGE1; G5E9H4; hsa:1639; O95296; Q14203; Q6IQ37; Q9BRM9; Q9UIU1; Q9UIU2	Vasopressin-regulated water reabsorption; HDAC6 interactions in the central nervous system; Effects of MFN2 mutation; 16p13.11 copy number variation syndrome	MHC class II antigen presentation; HSP90 chaperone cycle for steroid hormone receptors (SHR) in the presence of ligand; COPI-mediated anterograde transport; COPI-independent Golgi-to-ER retrograde traffic; Signaling by ALK fusions and activated point mutants; XBP1(S) activates chaperone genes	10	0				199.9	194.3	205.8				151703	147431	156118	n/a	n/a	n/a	Peak Found	High	Peak Found	1
TRUE	High	Master Protein	Q13561	Dynactin subunit 2 OS=Homo sapiens OX=9606 GN=DCTN2 PE=1 SV=4	0.002	2.678	4	1	1	1	401	44.2	5.21	1.77	1	cell cycle OR cell proliferation;cell organization and biogenesis;transport;other biological processes	other membranes;cytosol;cytoskeleton;other cell component	cytoskeletal activity;other molecular function	Pf04912	10540	ENSG00000175203	DCTN2	B2RBK5; hsa:10540; Q13561; Q86YN2; Q9BW17	Vasopressin-regulated water reabsorption	Regulation of PLK1 Activity at G2/M Transition; AURKA Activation by TPX2; MHC class II antigen presentation; HSP90 chaperone cycle for steroid hormone receptors (SHR) in the presence of ligand; Recruitment of NuMA to mitotic centrosomes; COPI-mediated anterograde transport; COPI-independent Golgi-to-ER retrograde traffic; Loss of Nlp from mitotic centrosomes; Recruitment of mitotic centrosome pro…	12	0													n/a	n/a	n/a	n/a	n/a	High	1
TRUE	High	Master Protein	Q9UJW0	Dynactin subunit 4 OS=Homo sapiens OX=9606 GN=DCTN4 PE=1 SV=1	0.003	2.094	4	1	1	1	460	52.3	7.34	0	1		cytosol;cytoskeleton;nucleus;other cell component		Pf05502	51164	ENSG00000132912	DCTN4	B3KWW0; D3DQH0; E5RGT5; hsa:51164; Q8TAN8; Q9UJW0	Vasopressin-regulated water reabsorption; 16p13.11 copy number variation syndrome	HSP90 chaperone cycle for steroid hormone receptors (SHR) in the presence of ligand; MHC class II antigen presentation; COPI-mediated anterograde transport; COPI-independent Golgi-to-ER retrograde traffic	6	0													n/a	n/a	n/a	n/a	n/a	High	1
TRUE	High	Master Protein	P50570	Dynamin-2 OS=Homo sapiens OX=9606 GN=DNM2 PE=1 SV=2	0	3.34	3	2	2	2	870	98	7.44	0	2	cell cycle OR cell proliferation;cell organization and biogenesis;other metabolic processes;transport;developmental processes;signal transduction;other biological processes	plasma membrane;other membranes;cytosol;cytoskeleton;ER/Golgi;other cytoplasmic organelle;other cell component	cytoskeletal activity;other molecular function	Pf00169, Pf00350, Pf01031, Pf02212	1785	ENSG00000079805	DNM2	A8K1B6; E7EV30; E9PEQ4; hsa:1785; K7ESI9; P50570; Q5I0Y0; Q7Z5S3; Q9UPH4	Synaptic vesicle pathway; Fragile X syndrome; Intracellular trafficking proteins involved in CMT neuropathy	Clathrin-mediated endocytosis; Recycling pathway of L1; MHC class II antigen presentation; Lysosome Vesicle Biogenesis; NGF-stimulated transcription; Golgi Associated Vesicle Biogenesis; Toll Like Receptor 4 (TLR4) Cascade; NOSTRIN mediated eNOS trafficking; Retrograde neurotrophin signalling; Formation of annular gap junctions	14	0				215.6	255	129.3				455713	539016	273327	n/a	n/a	n/a	Peak Found	High	Peak Found	1
TRUE	High	Master Protein	Q86Y56	Dynein axonemal assembly factor 5 OS=Homo sapiens OX=9606 GN=DNAAF5 PE=1 SV=4	0	6.515	3	2	4	2	855	93.5	6.42	1.82	2	cell organization and biogenesis;other biological processes	other cell component	other molecular function	Pf02985, Pf24573	54919	ENSG00000164818	DNAAF5	hsa:54919; Q69YL1; Q86Y56; Q96FI9; Q9NX75	Ciliopathies		1	0				153.1	305.3	141.6				505869	1.0089e+06	467975	n/a	n/a	n/a	High	Peak Found	High	1
TRUE	Medium	Master Protein	Q96JB1	Dynein axonemal heavy chain 8 OS=Homo sapiens OX=9606 GN=DNAH8 PE=1 SV=2	0.018	1.368	0	1	1	1	4490	514.3	6.32	0	1	cell organization and biogenesis;other biological processes	cytoskeleton	cytoskeletal activity;other molecular function	Pf03028, Pf08385, Pf08393, Pf12774, Pf12775, Pf12777, Pf12780, Pf12781, Pf17852, Pf17857, Pf18198, Pf18199, Pf25007	1769	ENSG00000124721	DNAH8	hsa:1769; O00438; Q5JYI2; Q5T2M3; Q5T2M4; Q5TG00; Q96JB1; Q9UEM4			0	0				227	171.6	201.4				861534	651180	764589	n/a	n/a	n/a	High	Peak Found	Peak Found	1
TRUE	High	Master Protein	P63167	Dynein light chain 1, cytoplasmic OS=Homo sapiens OX=9606 GN=DYNLL1 PE=1 SV=1	0	5.7	12	1	2	1	89	10.4	7.4	4.45	1	cell organization and biogenesis;stress response;transport;other biological processes	plasma membrane;other membranes;cytosol;cytoskeleton;mitochondrion;nucleus;other cell component	enzyme regulator activity;other molecular function	Pf01221	8655	ENSG00000088986	DYNLL1	hsa:8655; P63167; Q15701	Ciliary landscape; Intraflagellar transport proteins binding to dynein; Genes related to primary cilium development (based on CRISPR); 3q29 copy number variation syndrome; Vasopressin-regulated water reabsorption	MHC class II antigen presentation; COPI-mediated anterograde transport; Recruitment of NuMA to mitotic centrosomes; Regulation of PLK1 Activity at G2/M Transition; Loss of Nlp from mitotic centrosomes; Recruitment of mitotic centrosome proteins and complexes; Anchoring of the basal body to the plasma membrane; AURKA Activation by TPX2; Neutrophil degranulation; HCMV Early Events; Intraflagellar t…	28	0		117.3		125	166.9	190.9		1.83915e+06		1.96107e+06	2.61721e+06	2.99348e+06	n/a	Peak Found	n/a	High	Peak Found	High	1
TRUE	High	Master Protein	Q8TF09	Dynein light chain roadblock-type 2 OS=Homo sapiens OX=9606 GN=DYNLRB2 PE=1 SV=1	0	5.766	13	1	3	1	96	10.8	7.5	7.95	1	other biological processes	cytoskeleton;other cell component	cytoskeletal activity;other molecular function	Pf03259	83657	ENSG00000168589	DYNLRB2	hsa:83657; Q8TF09	Ciliary landscape; Intraflagellar transport proteins binding to dynein; 3q29 copy number variation syndrome	Intraflagellar transport	4	0				242.9	170.8	186.3				1.49569e+06	1.05188e+06	1.14724e+06	n/a	n/a	n/a	High	High	High	1
TRUE	High	Master Protein	P49792	E3 SUMO-protein ligase RanBP2 OS=Homo sapiens OX=9606 GN=RANBP2 PE=1 SV=2	0	29.905	4	10	15	10	3224	358	6.2	11.56	10	protein metabolism;other metabolic processes;transport;other biological processes	other membranes;cytosol;nucleus;other cell component	nucleic acid binding activity;other molecular function	Pf00160, Pf00638, Pf00641, Pf12185	5903	ENSG00000153201	RANBP2	hsa:5903; P49792; Q13074; Q15280; Q53TE2; Q59FH7		SARS-CoV-2 activates/modulates innate and adaptive immune responses; Separation of Sister Chromatids; Viral Messenger RNA Synthesis; Transcriptional regulation by small RNAs; HCMV Late Events; Resolution of Sister Chromatid Cohesion; RHO GTPases Activate Formins; HCMV Early Events; EML4 and NUDC in mitotic spindle formation; ISG15 antiviral mechanism; Transport of the SLBP independent Mature mRNA…	35	0	18	20.3	48.9	169.9	172.9	170	398661	450804	1.08365e+06	3.76616e+06	3.8343e+06	3.76915e+06	Peak Found	Peak Found	Peak Found	High	High	High	1
TRUE	High	Master Protein	Q9H920	E3 ubiquitin ligase RNF121 OS=Homo sapiens OX=9606 GN=RNF121 PE=1 SV=1	0	3.662	5	1	1	1	327	37.9	7.06	1.8	1	protein metabolism;other metabolic processes;stress response	other membranes;ER/Golgi	other molecular function		55298	ENSG00000137522	RNF121	B3KSW8; hsa:55298; Q6IA57; Q6P449; Q96DB4; Q9H920			0	0				198.9	228.2	172.9				278820	319921	242329	n/a	n/a	n/a	Peak Found	High	Peak Found	1
TRUE	Medium	Master Protein	Q9UKV5	E3 ubiquitin-protein ligase AMFR OS=Homo sapiens OX=9606 GN=AMFR PE=1 SV=2	0.049	0.905	4	1	1	1	643	72.9	6.39	0	1	protein metabolism;other metabolic processes;stress response;signal transduction;other biological processes	other membranes;cytosol;ER/Golgi;other cell component	other molecular function	Pf02845, Pf13639, Pf18442	267	ENSG00000159461	AMFR	hsa:267; P26442; Q8IZ70; Q9UKV5	Sterol regulatory element-binding proteins (SREBP) signaling	ER Quality Control Compartment (ERQC); N-glycan trimming in the ER and Calnexin/Calreticulin cycle	3	0													n/a	n/a	n/a	High	n/a	n/a	1
TRUE	High	Master Protein	Q9Y4X5	E3 ubiquitin-protein ligase ARIH1 OS=Homo sapiens OX=9606 GN=ARIH1 PE=1 SV=2	0	4.395	4	2	2	2	557	64.1	5.08	0	2	protein metabolism;other metabolic processes;stress response;signal transduction	cytosol;nucleus;other cell component	other molecular function	Pf00097, Pf01485, Pf19422, Pf21235, Pf22191	25820	ENSG00000166233	ARIH1	B2R6U3; hsa:25820; O76026; Q9H3T6; Q9UEN0; Q9UP39; Q9Y4X5		PKR-mediated signaling; ISG15 antiviral mechanism; RSV-host interactions; Modulation of host responses by IFN-stimulated genes	4	0													n/a	n/a	n/a	High	High	n/a	1
TRUE	High	Master Protein	O95376	E3 ubiquitin-protein ligase ARIH2 OS=Homo sapiens OX=9606 GN=ARIH2 PE=1 SV=1	0	9.171	6	2	5	2	493	57.8	5.63	0	2	cell cycle OR cell proliferation;protein metabolism;other metabolic processes;other biological processes	nucleus;other cell component	other molecular function	Pf00097, Pf01485, Pf19422, Pf22191	10425	ENSG00000177479	ARIH2	hsa:10425; O95376; Q9HBZ6; Q9UEM9	Modulators of TCR signaling and T cell activation	Antigen processing: Ubiquitination & Proteasome degradation	2	0				194.2	225	180.8				268152	310623	249624	n/a	n/a	n/a	High	High	High	1
TRUE	High	Master Protein	Q9ULT8	E3 ubiquitin-protein ligase HECTD1 OS=Homo sapiens OX=9606 GN=HECTD1 PE=1 SV=4	0	6.8	2	3	3	3	2610	289.2	5.35	0	3	protein metabolism;other metabolic processes;developmental processes;other biological processes	nucleus	other molecular function	Pf00632, Pf06701, Pf07738, Pf12796, Pf18410	25831	ENSG00000092148	HECTD1	D3DS86; hsa:25831; Q6P445; Q86VJ1; Q96F34; Q9UFZ7; Q9ULT8		Antigen processing: Ubiquitination & Proteasome degradation	1	0				231.7	188.8	179.4				2.65215e+06	2.16122e+06	2.05334e+06	n/a	n/a	n/a	Peak Found	High	High	1
TRUE	High	Master Protein	Q7Z6Z7	E3 ubiquitin-protein ligase HUWE1 OS=Homo sapiens OX=9606 GN=HUWE1 PE=1 SV=3	0	24.229	2	7	13	7	4374	481.6	5.22	2.03	7	cell organization and biogenesis;protein metabolism;DNA metabolism;other metabolic processes;stress response;other biological processes	non-structural extracellular;other membranes;cytosol;mitochondrion;ER/Golgi;nucleus;other cell component	nucleic acid binding activity;other molecular function	Pf00632, Pf02825, Pf06012, Pf06025, Pf14377, Pf22562	10075	ENSG00000086758	HUWE1	hsa:10075; O15029; Q4G2Z2; Q5H961; Q6P4D0; Q7Z6Z7; Q8NG67; Q9BUI0; Q9HCJ4; Q9NSL6; Q9P0A9		Antigen processing: Ubiquitination & Proteasome degradation; Neutrophil degranulation	2	0		12.3	18.5	202.7	159.3	207.2		92876.8	139516	1.5314e+06	1.20399e+06	1.56585e+06	n/a	Peak Found	Peak Found	High	High	High	1
TRUE	High	Master Protein	Q9P0J7	E3 ubiquitin-protein ligase KCMF1 OS=Homo sapiens OX=9606 GN=KCMF1 PE=1 SV=2	0	8.691	4	1	3	1	381	41.9	5.66	8.87	1	cell-cell signaling;protein metabolism;other metabolic processes;stress response;other biological processes	non-structural extracellular;plasma membrane;other membranes;cytosol;other cytoplasmic organelle;other cell component	other molecular function	Pf00569, Pf05605	56888	ENSG00000176407	KCMF1	hsa:56888; Q4ZG04; Q53SC7; Q9BWK2; Q9H8P5; Q9P0J7; Q9UFE8		Neutrophil degranulation	1	0				227	179.2	193.8				502259	396392	428653	n/a	n/a	n/a	High	High	High	1
TRUE	High	Master Protein	O94822	E3 ubiquitin-protein ligase listerin OS=Homo sapiens OX=9606 GN=LTN1 PE=1 SV=6	0	15.574	4	4	8	4	1766	200.4	6.25	10.59	4	cell organization and biogenesis;protein metabolism;other metabolic processes	cytosol;translational apparatus;other cell component	translation activity;other molecular function	Pf13639, Pf22958, Pf22999, Pf23009, Pf24618	26046	ENSG00000198862; ENSG00000291534	LTN1	A6NL41; A7E2D0; B2RTS0; C9J7U3; hsa:26046; J3KPL4; O94822; Q05C47; Q9H8M4; Q9NUY5; Q9P0E9	miR-targeted genes in lymphocytes; miR-targeted genes in muscle cell	Antigen processing: Ubiquitination & Proteasome degradation	3	0			40.3	179.9	219.8	160			308637	1.3775e+06	1.68233e+06	1.22448e+06	n/a	n/a	Peak Found	High	High	High	1
TRUE	High	Master Protein	Q9H000	E3 ubiquitin-protein ligase makorin-2 OS=Homo sapiens OX=9606 GN=MKRN2 PE=1 SV=2	0	11.82	7	3	5	3	416	46.9	7.61	4.21	3	protein metabolism;RNA metabolism OR transcription;other metabolic processes;signal transduction;other biological processes	nucleus;other cell component	other molecular function	Pf00642, Pf14608	23609	ENSG00000075975	MKRN2	A6NIA2; B3KRC5; B4DPR4; hsa:23609; Q8N391; Q96BD4; Q9BUY2; Q9H000; Q9NRY1			0	0				230.4	173.2	196.4				3.70166e+06	2.78304e+06	3.15575e+06	n/a	n/a	n/a	High	High	High	1
TRUE	High	Master Protein	O43164	E3 ubiquitin-protein ligase Praja-2 OS=Homo sapiens OX=9606 GN=PJA2 PE=1 SV=4	0	20.771	8	3	9	3	708	78.2	4.39	13.5	3	protein metabolism;other metabolic processes;stress response;other biological processes	plasma membrane;other membranes;cytoskeleton;ER/Golgi;other cell component	other molecular function	Pf13639	9867	ENSG00000198961	PJA2	A8K6U4; D3DSZ5; hsa:9867; O43164; Q68D49; Q8N1G5		Antigen processing: Ubiquitination & Proteasome degradation	1	0				188.9	207.3	203.8				1.82634e+06	2.00492e+06	1.97112e+06	n/a	n/a	n/a	High	High	High	1
TRUE	High	Master Protein	P62877	E3 ubiquitin-protein ligase RBX1 OS=Homo sapiens OX=9606 GN=RBX1 PE=1 SV=1	0	4.796	18	1	3	1	108	12.3	6.96	1.68	1	protein metabolism;DNA metabolism;other metabolic processes;stress response;signal transduction;other biological processes	cytosol;nucleus;other cell component	other molecular function	Pf12678	9978	ENSG00000100387	RBX1	B2RDY1; hsa:9978; P62877; Q8N6Z8; Q9D1S2; Q9WUK9; Q9Y254	Cell cycle; Dual hijack model of Vif in HIV infection; TGF-beta signaling pathway; Type 2 papillary renal cell carcinoma; NRF2-ARE regulation; Hippo-Merlin signaling dysregulation; 22q11.2 copy number variation syndrome; Nucleotide excision repair; Hijack of ubiquitination by SARS-CoV-2; DNA repair pathways, full network; Nucleotide excision repair in xeroderma pigmentosum ; 1p36 copy number vari…	Potential therapeutics for SARS; Regulation of expression of SLITs and ROBOs; Antigen processing: Ubiquitination & Proteasome degradation; Oxygen-dependent proline hydroxylation of Hypoxia-inducible Factor Alpha; Neddylation; Vif-mediated degradation of APOBEC3G; Degradation of beta-catenin by the destruction complex; Degradation of DVL; Degradation of GLI1 by the proteasome; Degradation of GLI2 …	48	0				185.3	212.7	202				572955	657752	624680	n/a	n/a	n/a	High	High	High	1	Met-loss+Acetyl [N-Term]
TRUE	Low	Master Protein	O15541	E3 ubiquitin-protein ligase RNF113A OS=Homo sapiens OX=9606 GN=RNF113A PE=1 SV=1	0.05	0.871	4	1	1	1	343	38.8	5.69	0	1	protein metabolism;DNA metabolism;RNA metabolism OR transcription;other metabolic processes;stress response;other biological processes	nucleus	other molecular function	Pf00642, Pf13920	7737	ENSG00000125352	RNF113A	B2RBR7; hsa:7737; O15541		mRNA Splicing - Major Pathway	1	0				174.1	222.5	203.4				132730	169590	155104	n/a	n/a	n/a	High	Peak Found	Peak Found	1
TRUE	High	Master Protein	Q9Y508	E3 ubiquitin-protein ligase RNF114 OS=Homo sapiens OX=9606 GN=RNF114 PE=1 SV=1	0	9.532	14	2	4	2	228	25.7	7.25	4.49	2	protein metabolism;other metabolic processes;other biological processes	plasma membrane;other membranes;cytosol;nucleus	other molecular function	Pf05605, Pf13445, Pf18574	55905	ENSG00000124226	RNF114	B2RDQ9; B4DWY5; E1P627; hsa:55905; Q6N0B0; Q9Y508		Antigen processing: Ubiquitination & Proteasome degradation	1	0				234.9	201.5	163.6				1.83273e+06	1.5722e+06	1.27681e+06	n/a	n/a	n/a	High	High	High	1
TRUE	High	Master Protein	Q8WVD3	E3 ubiquitin-protein ligase RNF138 OS=Homo sapiens OX=9606 GN=RNF138 PE=1 SV=1	0	9.38	14	2	3	2	245	28.2	6.93	1.64	2	protein metabolism;DNA metabolism;other metabolic processes;stress response;signal transduction;other biological processes	other cell component	nucleic acid binding activity;other molecular function	Pf05605, Pf13923, Pf18574	51444	ENSG00000134758	RNF138	B2RE17; hsa:51444; Q8WVD3; Q9H8K2; Q9UF87; Q9UKI6		Antigen processing: Ubiquitination & Proteasome degradation	1	0				182.2	233.9	183.9				2.22264e+06	2.85324e+06	2.24289e+06	n/a	n/a	n/a	High	High	High	1
TRUE	High	Master Protein	Q9UBS8	E3 ubiquitin-protein ligase RNF14 OS=Homo sapiens OX=9606 GN=RNF14 PE=1 SV=1	0.002	2.355	2	1	3	1	474	53.8	4.75	0	1	cell organization and biogenesis;protein metabolism;other metabolic processes;signal transduction;other biological processes	cytosol;translational apparatus;nucleus;other cell component	other molecular function	Pf01485, Pf05773, Pf22191	9604	ENSG00000013561	RNF14	A0AV26; A6NMR2; A8MTW5; B3KN72; B7ZLV2; D3DQE4; hsa:9604; O94793; Q6IBV0; Q9UBS8	Androgen receptor signaling	Antigen processing: Ubiquitination & Proteasome degradation	2	0				173.2	204.2	222.6				382294	450794	491201	n/a	n/a	n/a	High	High	High	1
TRUE	High	Master Protein	Q5T4S7	E3 ubiquitin-protein ligase UBR4 OS=Homo sapiens OX=9606 GN=UBR4 PE=1 SV=1	0	12.757	1	3	7	3	5183	573.5	6.04	4.73	3	cell organization and biogenesis;protein metabolism;other metabolic processes;stress response;other biological processes	plasma membrane;other membranes;cytosol;cytoskeleton;nucleus;other cytoplasmic organelle;other cell component	other molecular function	Pf02207, Pf13764, Pf19423, Pf24079	23352	ENSG00000127481	UBR4	A8MPT2; A8MQ33; A8MQB1; hsa:23352; O60646; O75050; Q4QRK5; Q5T4S7; Q5T4S8; Q5T4S9; Q5TBN8; Q5TBP2; Q6DKH8; Q6P4A4; Q7L8P7; Q8IXJ4; Q8TDN5; Q8WV67; Q9HA46; Q9P2N9; Q9UG82		Antigen processing: Ubiquitination & Proteasome degradation; Neutrophil degranulation	2	0				188.8	202.7	208.6				540110	579814	596758	n/a	n/a	n/a	High	High	High	1
TRUE	High	Master Protein	O95071	E3 ubiquitin-protein ligase UBR5 OS=Homo sapiens OX=9606 GN=UBR5 PE=1 SV=2	0	161.248	15	30	74	30	2799	309.2	5.85	115.79	30	cell organization and biogenesis;protein metabolism;DNA metabolism;other metabolic processes;stress response;signal transduction;other biological processes	cytosol;nucleus;other cell component	nucleic acid binding activity;other molecular function	Pf00632, Pf00658, Pf11547	51366	ENSG00000104517	UBR5	B2RP24; hsa:51366; J3KMW7; O94970; O95071; Q9NPL3	Mesodermal commitment pathway		1	0	59.4	56.7	63.9	135.1	146.5	138.5	8.91855e+06	8.51329e+06	9.59224e+06	2.02826e+07	2.19939e+07	2.08064e+07	Peak Found	Peak Found	Peak Found	High	High	High	1	Met-loss+Acetyl [N-Term]
TRUE	High	Master Protein	Q96T88	E3 ubiquitin-protein ligase UHRF1 OS=Homo sapiens OX=9606 GN=UHRF1 PE=1 SV=1	0	9.731	6	4	6	4	793	89.8	7.56	3.4	4	cell cycle OR cell proliferation;cell organization and biogenesis;protein metabolism;DNA metabolism;other metabolic processes;stress response;other biological processes	cytoskeleton;nucleus;other cell component	nucleic acid binding activity;other molecular function	Pf00240, Pf00628, Pf02182, Pf12148	29128	ENSG00000276043	UHRF1	A0JBR2; A8K024; B2RBA9; hsa:29128; Q2HIX7; Q8J022; Q96T88; Q9H6S6; Q9P115; Q9P1U7	miR-targeted genes in lymphocytes; miR-targeted genes in muscle cell; Pathways affected in adenoid cystic carcinoma; Pleural mesothelioma; Fanconi anemia	Chromatin modifications during the maternal to zygotic transition (MZT); DNA methylation	7	0			75.7	176.7	181	166.6			556666	1.29913e+06	1.3308e+06	1.22541e+06	n/a	n/a	Peak Found	High	High	High	1
TRUE	High	Master Protein	P98170	E3 ubiquitin-protein ligase XIAP OS=Homo sapiens OX=9606 GN=XIAP PE=1 SV=2	0	16.288	10	4	8	4	497	56.6	6.65	11.69	4	protein metabolism;other metabolic processes;stress response;signal transduction;other biological processes	cytosol;nucleus;other cell component	enzyme regulator activity;other molecular function	Pf00653, Pf13920, Pf21290	331	ENSG00000101966	XIAP	D3DTF2; hsa:331; P98170; Q9NQ14	Nucleotide-binding oligomerization domain (NOD) pathway; Apoptosis modulation and signaling; Apoptosis; Focal adhesion; Copper homeostasis; NO/cGMP/PKG mediated neuroprotection; Complement system in neuronal development and plasticity	Regulation of necroptotic cell death; Regulation of PTEN stability and activity; Deactivation of the beta-catenin transactivating complex; Activation of caspases through apoptosome-mediated cleavage; SMAC (DIABLO) binds to IAPs ; SMAC(DIABLO)-mediated dissociation of IAP:caspase complexes ; Regulation of the apoptosome activity; Regulation of TNFR1 signaling; TNFR1-induced NF-kappa-B signaling pa…	20	0	143.5	157.3	134.4	56.9	55.4	52.5	1.52584e+06	1.67239e+06	1.42842e+06	604536	588818	557935	Peak Found	Peak Found	Peak Found	High	High	High	1
TRUE	High	Master Protein	Q86UK7	E3 ubiquitin-protein ligase ZNF598 OS=Homo sapiens OX=9606 GN=ZNF598 PE=1 SV=1	0	6.479	1	1	1	1	904	98.6	8.4	2.97	1	cell organization and biogenesis;protein metabolism;other metabolic processes;other biological processes	cytosol;translational apparatus	enzyme regulator activity;translation activity;other molecular function	Pf23202, Pf23208, Pf23230	90850		ZNF598	hsa:90850; Q86UK7; Q8IW49; Q8N3D9; Q96FG3; Q9H7J3			0	0													n/a	n/a	n/a	High	n/a	n/a	1
TRUE	High	Master Protein	Q7L5Y9	E3 ubiquitin-protein transferase MAEA OS=Homo sapiens OX=9606 GN=MAEA PE=1 SV=1	0	3.981	2	1	3	1	396	45.3	8.69	5.5	1	cell adhesion;cell organization and biogenesis;protein metabolism;other metabolic processes;other biological processes	plasma membrane;other membranes;cytosol;cytoskeleton;nucleus;other cell component	cytoskeletal activity;other molecular function	Pf10607	10296	ENSG00000090316	MAEA	hsa:10296; O95285; Q5JB54; Q6ZRD6; Q7L5Y9; Q9BQ11; Q9H9V6; Q9H9Z4; Q9NW84	Ciliary landscape	Regulation of pyruvate metabolism	2	0				212.6	191.5	195.9				522748	470898	481620	n/a	n/a	n/a	High	High	High	1
TRUE	High	Master Protein	Q14258	E3 ubiquitin/ISG15 ligase TRIM25 OS=Homo sapiens OX=9606 GN=TRIM25 PE=1 SV=2	0	5.849	5	3	5	3	630	70.9	8.09	3.32	3	protein metabolism;other metabolic processes;stress response;signal transduction;other biological processes	cytosol;nucleus;other cell component	signal transduction activity or receptor binding;other molecular function	Pf00622, Pf13445, Pf13765	7706	ENSG00000121060	TRIM25	hsa:7706; Q14258	Novel intracellular components of RIG-I-like receptor pathway; Cytosolic DNA-sensing pathway; SARS-CoV-2 innate immunity evasion and cell-specific immune response; 1p36 copy number variation syndrome	SARS-CoV-2 activates/modulates innate and adaptive immune responses; Interferon gamma signaling; Termination of translesion DNA synthesis; PKR-mediated signaling; RSV-host interactions; ISG15 antiviral mechanism; TRAF6 mediated NF-kB activation; NF-kB activation through FADD/RIP-1 pathway mediated by caspase-8 and -10; Modulation of host responses by IFN-stimulated genes; Negative regulators of D…	20	0				163.1	230	206.9				864119	1.21804e+06	1.09602e+06	n/a	n/a	n/a	High	High	High	1
TRUE	High	Master Protein	O94874	E3 UFM1-protein ligase 1 OS=Homo sapiens OX=9606 GN=UFL1 PE=1 SV=2	0	4.606	3	2	2	2	794	89.5	6.79	1.6	2	cell organization and biogenesis;protein metabolism;DNA metabolism;other metabolic processes;stress response;signal transduction;other biological processes	other membranes;cytosol;mitochondrion;ER/Golgi;nucleus;other cell component	other molecular function	Pf09743, Pf23659, Pf25041	23376	ENSG00000014123	UFL1	A0PJ53; B4DJ57; C0H5X5; hsa:23376; O94874; Q8N765; Q9NTQ0		Antigen processing: Ubiquitination & Proteasome degradation	1	0	135.2			271	193.8		148355			297381	212632		Peak Found	n/a	n/a	High	Peak Found	High	1
TRUE	High	Master Protein	Q8N6R0	eEF1A lysine and N-terminal methyltransferase OS=Homo sapiens OX=9606 GN=METTL13 PE=1 SV=1	0.001	3.09	2	1	3	1	699	78.7	6.73	1.76	1	other metabolic processes	cytosol;mitochondrion;nucleus;other cell component	other molecular function	Pf01564, Pf13649	51603	ENSG00000010165	METTL13	A6NFK0; A8K6S5; hsa:51603; O94940; Q53EZ6; Q5TGP9; Q5TGQ0; Q8N2P8; Q8N6R0; Q96J11; Q96SQ0; Q9Y2Z1; Q9Y3M6			0	0													n/a	n/a	n/a	High	High	High	1
TRUE	High	Master Protein	Q96C19	EF-hand domain-containing protein D2 OS=Homo sapiens OX=9606 GN=EFHD2 PE=1 SV=1	0	37.495	35	8	26	8	240	26.7	5.2	30.9	8		other membranes	other molecular function	Pf21008	79180	ENSG00000142634	EFHD2	hsa:79180; Q5JYW9; Q96C19		RHOD GTPase cycle	1	0	8.7		7.4	178	196.8	209.1	757378		639523	1.54143e+07	1.7045e+07	1.81121e+07	Peak Found	n/a	Peak Found	High	High	High	1
TRUE	High	Master Protein	Q14657	EKC/KEOPS complex subunit LAGE3 OS=Homo sapiens OX=9606 GN=LAGE3 PE=1 SV=2	0	3.881	16	1	1	1	143	14.8	8.63	0	1	RNA metabolism OR transcription;other metabolic processes	nucleus;other cell component		Pf09341	8270	ENSG00000196976	LAGE3	hsa:8270; Q14657; Q5HY39; Q8IZ78		tRNA modification in the nucleus and cytosol	1	0				355.5		244.5				419086		288222	n/a	n/a	n/a	High	n/a	Peak Found	1
TRUE	High	Master Protein	Q15717	ELAV-like protein 1 OS=Homo sapiens OX=9606 GN=ELAVL1 PE=1 SV=2	0	14.681	11	3	6	3	326	36.1	9.17	13.3	3	cell organization and biogenesis;transport;other biological processes	cytosol;ER/Golgi;nucleus;other cell component	nucleic acid binding activity;other molecular function	Pf00076	1994	ENSG00000066044	ELAVL1	B4DVB8; hsa:1994; Q15717; Q53XN6; Q9BTT1	AMP-activated protein kinase signaling; Endoderm differentiation; Pre-implantation embryo; Focal adhesion: PI3K-Akt-mTOR-signaling; ncRNAs in Wnt signaling in hepatocellular carcinoma; Gastrin signaling; IL18 signaling; NAD metabolism in oncogene-induced senescence and mitochondrial dysfunction-associated senescence; 1p36 copy number variation syndrome	HuR (ELAVL1) binds and stabilizes mRNA	10	0	97.5	51.2	85.7	126.8	105.4	133.4	1.39304e+06	732353	1.22433e+06	1.81286e+06	1.50639e+06	1.90586e+06	Peak Found	Peak Found	Peak Found	High	High	High	1
TRUE	High	Master Protein	O75746	Electrogenic aspartate/glutamate antiporter SLC25A12, mitochondrial OS=Homo sapiens OX=9606 GN=SLC25A12 PE=1 SV=2	0	18.414	7	5	10	1	678	74.7	8.38	17.5	5	other metabolic processes;transport;other biological processes	other membranes;mitochondrion	transporter activity;other molecular function	Pf00153	8604	ENSG00000115840; ENSG00000292099	SLC25A12	B3KR64; hsa:8604; O75746; Q96AM8	Mitochondrial carrier deficiency associated with shuttle disturbances	Mitochondrial protein import; Aspartate and asparagine metabolism; Malate-aspartate shuttle	4	0													n/a	n/a	n/a	n/a	n/a	High	1
TRUE	High	Master Protein	Q9UJS0	Electrogenic aspartate/glutamate antiporter SLC25A13, mitochondrial OS=Homo sapiens OX=9606 GN=SLC25A13 PE=1 SV=2	0	35.777	19	10	18	6	675	74.1	8.62	27.57	10	other metabolic processes;transport;other biological processes	plasma membrane;other membranes;mitochondrion	transporter activity;other molecular function	Pf00153	10165	ENSG00000004864	SLC25A13	hsa:10165; O14566; O14575; Q546F9; Q9NZW1; Q9UJS0; Q9UNI7	miR-targeted genes in lymphocytes; miR-targeted genes in muscle cell; Mitochondrial carrier deficiency associated with shuttle disturbances	Mitochondrial protein import; Aspartate and asparagine metabolism; Malate-aspartate shuttle	6	4				207.8	209.8	182.4				6.38511e+06	6.44778e+06	5.60564e+06	n/a	n/a	n/a	High	High	High	1
TRUE	High	Master Protein	P13804	Electron transfer flavoprotein subunit alpha, mitochondrial OS=Homo sapiens OX=9606 GN=ETFA PE=1 SV=1	0	29.358	29	5	10	5	333	35.1	8.38	9.63	5	other metabolic processes	mitochondrion;other cell component	other molecular function	Pf00766, Pf01012	2108	ENSG00000140374	ETFA	B4DT43; hsa:2108; P13804; Q53XN3		Respiratory electron transport	1	0				208.9	194.5	196.6				1.91507e+06	1.7832e+06	1.80216e+06	n/a	n/a	n/a	High	High	High	1
TRUE	High	Master Protein	P68104	Elongation factor 1-alpha 1 OS=Homo sapiens OX=9606 GN=EEF1A1 PE=1 SV=1	0	149.353	37	12	107	12	462	50.1	9.01	239.98	12	protein metabolism;other metabolic processes;other biological processes	non-structural extracellular;plasma membrane;other membranes;cytosol;cytoskeleton;translational apparatus;nucleus;other cytoplasmic organelle;other cell component	enzyme regulator activity;nucleic acid binding activity;other molecular function	Pf00009, Pf03144, Pf22594	1915	ENSG00000156508	EEF1A1	hsa:1915; P04719; P04720; P68104; Q6IQ15	Translation factors; Fragile X syndrome; 2q37 copy number variation syndrome	Neutrophil degranulation; Chaperone Mediated Autophagy; Peptide chain elongation; SARS-CoV-1 modulates host translation machinery; Protein methylation; HSF1 activation	10	0	30.5	31.2	23.4	173	178.5	163.4	3.24681e+07	3.33059e+07	2.49652e+07	1.8444e+08	1.90283e+08	1.74171e+08	High	High	High	High	High	High	1
TRUE	High	Master Protein	P24534	Elongation factor 1-beta OS=Homo sapiens OX=9606 GN=EEF1B2 PE=1 SV=3	0	22.764	15	2	6	2	225	24.7	4.67	14.68	2	protein metabolism;other metabolic processes;other biological processes	cytosol;other cell component	enzyme regulator activity;other molecular function	Pf00736, Pf10587	1933	ENSG00000114942; ENSG00000283391	EEF1B2	A8K795; hsa:1933; P24534; Q6IBH9	Translation factors	Eukaryotic Translation Elongation	2	0				230.7	180.1	189.2				6.17253e+06	4.82024e+06	5.06381e+06	n/a	n/a	n/a	High	High	High	1
TRUE	High	Master Protein	P26641	Elongation factor 1-gamma OS=Homo sapiens OX=9606 GN=EEF1G PE=1 SV=3	0	95.338	46	15	61	15	437	50.1	6.67	122.34	15	protein metabolism;other metabolic processes;other biological processes	cytosol;other cell component	other molecular function	Pf00043, Pf00647, Pf02798	1937	ENSG00000254772	EEF1G	B4DTG2; hsa:1937; P26641; Q6PJ62; Q6PK31; Q96CU2; Q9P196	Translation factors	Signaling by ALK fusions and activated point mutants; Eukaryotic Translation Elongation	3	0	23.4	61.9	76.5	129	151.3	157.9	5.9895e+06	1.5843e+07	1.95747e+07	3.29977e+07	3.87201e+07	4.04053e+07	Peak Found	Peak Found	Peak Found	High	High	High	1	Met-loss+Acetyl [N-Term]
TRUE	High	Master Protein	P13639	Elongation factor 2 OS=Homo sapiens OX=9606 GN=EEF2 PE=1 SV=4	0	178.672	33	23	99	22	858	95.3	6.83	196.55	23	protein metabolism;other metabolic processes;other biological processes	non-structural extracellular;plasma membrane;other membranes;cytosol;translational apparatus;other cell component	translation activity;other molecular function	Pf00009, Pf00679, Pf03144, Pf03764, Pf14492	1938	ENSG00000167658	EEF2	A0A384N6H1; B2RMP5; D6W618; hsa:1938; P13639; Q58J86	Translation factors; AMP-activated protein kinase signaling; Brain-derived neurotrophic factor (BDNF) signaling; IL18 signaling; AMPK regulation of mammary milk protein synthesis	Neutrophil degranulation; Protein methylation; Uptake and function of diphtheria toxin; Peptide chain elongation; Synthesis of diphthamide-EEF2	10	1	25.2	21.4	21.7	180.8	180.5	170.3	8.71328e+06	7.37098e+06	7.50291e+06	6.2401e+07	6.23166e+07	5.87933e+07	Peak Found	High	Peak Found	High	High	High	1	Met-loss [N-Term]
TRUE	High	Master Protein	P49411	Elongation factor Tu, mitochondrial OS=Homo sapiens OX=9606 GN=TUFM PE=1 SV=3	0	175.61	47	18	120	18	455	49.8	7.61	269.26	18	protein metabolism;other metabolic processes;other biological processes	other membranes;mitochondrion;other cell component	other molecular function	Pf00009, Pf03143, Pf03144	7284	ENSG00000178952	TUFM	hsa:7284; O15276; P49411	16p11.2 distal deletion syndrome	Mitochondrial translation elongation; SARS-CoV-2 modulates autophagy	3	0	2.6	1.4	20.8	187.3	191.7	196.2	2.06222e+06	1.12669e+06	1.64853e+07	1.48062e+08	1.51592e+08	1.55101e+08	Peak Found	Peak Found	Peak Found	High	High	High	1
TRUE	High	Master Protein	Q9BW60	Elongation of very long chain fatty acids protein 1 OS=Homo sapiens OX=9606 GN=ELOVL1 PE=1 SV=1	0	6.084	5	1	3	1	279	32.6	9.6	4.1	1	other metabolic processes;other biological processes	other membranes;ER/Golgi	other molecular function	Pf01151	64834	ENSG00000066322	ELOVL1	B4DP24; hsa:64834; Q53HT2; Q5JUY3; Q8WXU3; Q9BW60; Q9NVD9; Q9Y396	Omega-9 fatty acid synthesis	Synthesis of very long-chain fatty acyl-CoAs; alpha-linolenic acid (ALA) metabolism; Linoleic acid (LA) metabolism	4	0				279	127.8	193.2				1.90094e+06	870858	1.31652e+06	n/a	n/a	n/a	High	High	High	1	Acetyl [N-Term]
TRUE	High	Master Protein	Q9NYP7	Elongation of very long chain fatty acids protein 5 OS=Homo sapiens OX=9606 GN=ELOVL5 PE=1 SV=1	0	6.861	4	1	2	1	299	35.3	9.42	6.5	1	other metabolic processes;other biological processes	other membranes;ER/Golgi;other cell component	other molecular function	Pf01151	60481	ENSG00000012660	ELOVL5	B4DZJ2; F6SH78; hsa:60481; Q59EL3; Q5TGH5; Q6NXE7; Q7L2S5; Q8NCG4; Q9NYP7; Q9UI22	miR-targeted genes in adipocytes; miR-targeted genes in lymphocytes; miR-targeted genes in squamous cell; Cholesterol metabolism with Bloch and Kandutsch-Russell pathways; Omega-3 / omega-6 fatty acid synthesis; Omega-9 fatty acid synthesis; Linoleic acid metabolism affected by SARS-CoV-2; Omega-6-fatty acids in senescence; Omega-3-fatty acids in senescence	MLL4 and MLL3 complexes regulate expression of PPARG target genes in adipogenesis and hepatic steatosis; Synthesis of very long-chain fatty acyl-CoAs; alpha-linolenic acid (ALA) metabolism; Linoleic acid (LA) metabolism	13	0				150.6	222.2	227.2				1.07272e+06	1.58238e+06	1.61799e+06	n/a	n/a	n/a	High	Peak Found	High	1	Acetyl [N-Term]
TRUE	High	Master Protein	O95163	Elongator complex protein 1 OS=Homo sapiens OX=9606 GN=ELP1 PE=1 SV=3	0	55.213	13	12	23	12	1332	150.2	5.94	31.19	12	RNA metabolism OR transcription;other metabolic processes;other biological processes	cytosol;nucleus;other cell component	nucleic acid binding activity	Pf04762, Pf23797, Pf23878, Pf23925, Pf23936	8518	ENSG00000070061	ELP1	hsa:8518; O95163; Q5JSV2; Q9H327; Q9UG87	HDAC6 interactions in the central nervous system	HATs acetylate histones	2	0	19.8	20.3	15.6	183.5	199.9	161	529090	542816	417318	4.9104e+06	5.34872e+06	4.30953e+06	Peak Found	Peak Found	Peak Found	High	High	High	1
TRUE	High	Master Protein	Q15370	Elongin-B OS=Homo sapiens OX=9606 GN=ELOB PE=1 SV=1	0	14.532	31	4	11	4	118	13.1	4.88	16.66	4	cell organization and biogenesis;protein metabolism;RNA metabolism OR transcription;other metabolic processes;other biological processes	cytosol;nucleus;other cell component	other molecular function	Pf00240	6923	ENSG00000103363	ELOB	B7WPD3; hsa:6923; Q15370	Dual hijack model of Vif in HIV infection; Type 2 papillary renal cell carcinoma; Hijack of ubiquitination by SARS-CoV-2; Modulators of TCR signaling and T cell activation	Regulation of expression of SLITs and ROBOs; Antigen processing: Ubiquitination & Proteasome degradation; Oxygen-dependent proline hydroxylation of Hypoxia-inducible Factor Alpha; Neddylation; Vif-mediated degradation of APOBEC3G; Inactivation of CSF3 (G-CSF) signaling; Evasion by RSV of host interferon responses; Formation of RNA Pol II elongation complex ; Formation of HIV elongation complex in…	22	0	39.7	10		173.3	163	214	576879	145473		2.51967e+06	2.37036e+06	3.11091e+06	Peak Found	Peak Found	n/a	High	High	High	1	Acetyl [N-Term]
TRUE	High	Master Protein	Q15369	Elongin-C OS=Homo sapiens OX=9606 GN=ELOC PE=1 SV=1	0	14.557	29	2	7	2	112	12.5	4.78	6.42	2	protein metabolism;RNA metabolism OR transcription;other metabolic processes;other biological processes	cytosol;nucleus;other cell component	other molecular function	Pf03931	6921	ENSG00000154582	ELOC	E5RGD9; hsa:6921; Q15369; Q567Q6	Dual hijack model of Vif in HIV infection; VEGFA-VEGFR2 signaling; Type 2 papillary renal cell carcinoma; Hijack of ubiquitination by SARS-CoV-2	Antigen processing: Ubiquitination & Proteasome degradation; Oxygen-dependent proline hydroxylation of Hypoxia-inducible Factor Alpha; Neddylation; Regulation of expression of SLITs and ROBOs; Vif-mediated degradation of APOBEC3G; Formation of RNA Pol II elongation complex ; Formation of HIV elongation complex in the absence of HIV Tat; Formation of HIV-1 elongation complex containing HIV-1 Tat; …	22	0				211.3	236.6	152.1				727969	814928	524079	n/a	n/a	n/a	High	High	High	1
TRUE	High	Master Protein	P50402	Emerin OS=Homo sapiens OX=9606 GN=EMD PE=1 SV=1	0	97.678	61	12	56	12	254	29	5.5	118.27	12	cell organization and biogenesis;protein metabolism;other metabolic processes;other biological processes	other membranes;cytosol;cytoskeleton;ER/Golgi;nucleus;other cell component	cytoskeletal activity	Pf03020	2010	ENSG00000102119	EMD	hsa:2010; P50402; Q6FI02	Arrhythmogenic right ventricular cardiomyopathy; Envelope proteins and their potential roles in EDMD physiopathology; Influence of laminopathies on Wnt signaling	RAC1 GTPase cycle; RHOG GTPase cycle; RAC2 GTPase cycle; RAC3 GTPase cycle; RHOD GTPase cycle; Insertion of tail-anchored proteins into the endoplasmic reticulum membrane; Initiation of Nuclear Envelope (NE) Reformation; Depolymerization of the Nuclear Lamina	12	0	11.3	7.3	8.7	194.3	191.2	187.2	2.64314e+06	1.7201e+06	2.03936e+06	4.56204e+07	4.48957e+07	4.39485e+07	Peak Found	Peak Found	Peak Found	High	High	High	1	Acetyl [N-Term]
TRUE	High	Master Protein	P11021	Endoplasmic reticulum chaperone BiP OS=Homo sapiens OX=9606 GN=HSPA5 PE=1 SV=2	0	109.659	31	15	57	13	654	72.3	5.16	124.15	15	cell organization and biogenesis;protein metabolism;other metabolic processes;stress response;transport;developmental processes;signal transduction;other biological processes	plasma membrane;other membranes;cytosol;mitochondrion;ER/Golgi;nucleus;other cell component	enzyme regulator activity;translation activity;other molecular function	Pf00012	3309	ENSG00000044574	HSPA5	B0QZ61; hsa:3309; P11021; Q2EF78; Q9NPF1; Q9UK02	Parkin-ubiquitin proteasomal system pathway; Apoptosis-related network due to altered Notch3 in ovarian cancer; Photodynamic therapy-induced unfolded protein response; Prion disease pathway; Unfolded protein response; Orexin receptor pathway	Regulation of HSF1-mediated heat shock response; Platelet degranulation ; Modulation of host responses by IFN-stimulated genes; Antigen Presentation: Folding, assembly and peptide loading of class I MHC; ATF6B (ATF6-beta) activates chaperones; IRE1alpha activates chaperones; PERK regulates gene expression; ATF6 (ATF6-alpha) activates chaperone genes	15	0	6.5	6.5	12.1	176.5	213.5	184.9	393030	396273	730286	1.0689e+07	1.29342e+07	1.12011e+07	Peak Found	Peak Found	Peak Found	High	High	High	1
TRUE	Medium	Master Protein	Q9UKM7	Endoplasmic reticulum mannosyl-oligosaccharide 1,2-alpha-mannosidase OS=Homo sapiens OX=9606 GN=MAN1B1 PE=1 SV=2	0.018	1.388	3	1	1	1	699	79.5	7.72	0	1	protein metabolism;other metabolic processes;stress response;other biological processes	other membranes;ER/Golgi;other cell component	other molecular function	Pf01532	11253	ENSG00000177239	MAN1B1	hsa:11253; Q5VSG3; Q9BRS9; Q9UKM7; Q9Y5K7	N-glycan biosynthesis	ER Quality Control Compartment (ERQC); Maturation of spike protein; Defective MAN1B1 causes MRT15	4	0				163.7	173	263.3				126350	133467	203184	n/a	n/a	n/a	High	Peak Found	Peak Found	1
TRUE	High	Master Protein	P14625	Endoplasmin OS=Homo sapiens OX=9606 GN=HSP90B1 PE=1 SV=1	0	55.963	14	10	25	9	803	92.4	4.84	45.61	10	cell organization and biogenesis;protein metabolism;other metabolic processes;stress response;transport;other biological processes	non-structural extracellular;plasma membrane;other membranes;cytosol;ER/Golgi;other cell component	signal transduction activity or receptor binding;enzyme regulator activity;nucleic acid binding activity;other molecular function	Pf00183, Pf13589	7184	ENSG00000166598	HSP90B1	hsa:7184; P14625; Q96A97	Photodynamic therapy-induced unfolded protein response; Focal adhesion: PI3K-Akt-mTOR-signaling; Prion disease pathway; PI3K-Akt signaling; Fanconi anemia; Sudden infant death syndrome (SIDS) susceptibility pathways	Regulation of Insulin-like Growth Factor (IGF) transport and uptake by Insulin-like Growth Factor Binding Proteins (IGFBPs); Post-translational protein phosphorylation; Interleukin-4 and Interleukin-13 signaling; Trafficking and processing of endosomal TLR; Scavenging by Class A Receptors; ATF6 (ATF6-alpha) activates chaperone genes	12	0		5.7		217.4	185.4	191.5		202521		7.72024e+06	6.583e+06	6.80072e+06	n/a	Peak Found	n/a	High	High	High	1
TRUE	High	Master Protein	Q9UPY3	Endoribonuclease Dicer OS=Homo sapiens OX=9606 GN=DICER1 PE=1 SV=3	0	4.545	1	2	2	2	1922	218.5	5.68	0	2	cell organization and biogenesis;DNA metabolism;RNA metabolism OR transcription;other metabolic processes;developmental processes;other biological processes	non-structural extracellular;cytosol;nucleus;other cell component	nucleic acid binding activity;other molecular function	Pf00271, Pf00636, Pf02170, Pf03368, Pf04851, Pf20930, Pf20931, Pf20932	23405	ENSG00000100697	DICER1	A7E2D3; B3KRG4; E0AD28; hsa:23405; O95943; Q9UPY3; Q9UQ02	miRNA biogenesis; exRNA mechanism of action and biogenesis; Hypoxia-mediated EMT and stemness; mRNA processing; Fragile X syndrome; Influence of laminopathies on Wnt signaling; Overlap between signal transduction pathways contributing to LMNA laminopathies	M-decay: degradation of maternal mRNAs by maternally stored factors; MicroRNA (miRNA) biogenesis; Regulation of MITF-M-dependent genes involved in apoptosis; Small interfering RNA (siRNA) biogenesis; tRNA-derived small RNA (tsRNA or tRNA-related fragment, tRF) biogenesis	12	0				222	207.9	170.1				504691	472636	386653	n/a	n/a	n/a	Peak Found	Peak Found	High	1
TRUE	High	Master Protein	Q96F86	Enhancer of mRNA-decapping protein 3 OS=Homo sapiens OX=9606 GN=EDC3 PE=1 SV=1	0	4.563	2	1	1	1	508	56	7.11	2	1	cell organization and biogenesis;RNA metabolism OR transcription;other metabolic processes	cytosol;other cell component	nucleic acid binding activity;other molecular function	Pf03853, Pf09532, Pf12701, Pf16598	80153	ENSG00000179151	EDC3	B3KPH0; D3DW61; hsa:80153; Q96F86; Q9H797		mRNA decay by 5' to 3' exoribonuclease	1	0													n/a	n/a	n/a	High	n/a	n/a	1
TRUE	High	Master Protein	Q6P2E9	Enhancer of mRNA-decapping protein 4 OS=Homo sapiens OX=9606 GN=EDC4 PE=1 SV=1	0	5.715	2	2	3	2	1401	151.6	5.86	2.11	2	RNA metabolism OR transcription;other metabolic processes	cytosol;nucleus;other cell component		Pf16529, Pf21289	23644	ENSG00000038358	EDC4	A6NGM1; A8K4T4; hsa:23644; Q13025; Q13826; Q6P2E9; Q6ZR12; Q7Z6H7		mRNA decay by 5' to 3' exoribonuclease	1	0				158.3	172.8	268.9				331073	361520	562657	n/a	n/a	n/a	High	Peak Found	High	1
TRUE	High	Master Protein	P84090	Enhancer of rudimentary homolog OS=Homo sapiens OX=9606 GN=ERH PE=1 SV=1	0	8.386	22	2	6	2	104	12.3	5.92	15.03	2	other metabolic processes	nucleus;other cell component	nucleic acid binding activity	Pf01133	2079	ENSG00000100632	ERH	B2R5H2; hsa:2079; P70659; P84090; Q14259			0	0				177.7	183.8	238.4				1.62367e+06	1.67916e+06	2.17803e+06	n/a	n/a	n/a	High	High	High	1	Met-loss+Acetyl [N-Term]
TRUE	Medium	Master Protein	Q15768	Ephrin-B3 OS=Homo sapiens OX=9606 GN=EFNB3 PE=1 SV=1	0.022	1.234	4	1	1	1	340	35.8	8.6	0	1	cell-cell signaling;cell organization and biogenesis;developmental processes;signal transduction;other biological processes	plasma membrane;other membranes;other cell component	signal transduction activity or receptor binding;kinase activity;other molecular function	Pf00812	1949	ENSG00000108947	EFNB3	B2RBW2; D3DTQ6; hsa:1949; O00680; Q15768; Q8TBH7; Q92875		EPHB-mediated forward signaling; Ephrin signaling; EPH-ephrin mediated repulsion of cells	4	0													n/a	n/a	n/a	High	n/a	n/a	1
TRUE	High	Master Protein	P58107	Epiplakin OS=Homo sapiens OX=9606 GN=EPPK1 PE=1 SV=3	0	16.711	5	4	8	2	5088	555.3	5.62	7.6	4	cell organization and biogenesis;stress response;other biological processes	plasma membrane;other membranes;cytoskeleton;nucleus;other cell component	other molecular function	Pf00681	83481	ENSG00000261150	EPPK1	A0A087X1U6; hsa:83481; P58107; Q76E58; Q9NSU9			0	0				174.9	218.9	206.3				1.07729e+06	1.34834e+06	1.27094e+06	n/a	n/a	n/a	High	High	High	1
TRUE	High	Master Protein	Q9BZQ6	ER degradation-enhancing alpha-mannosidase-like protein 3 OS=Homo sapiens OX=9606 GN=EDEM3 PE=1 SV=2	0.003	2.029	1	1	1	1	932	104.6	4.93	0	1	protein metabolism;other metabolic processes;stress response;signal transduction	other membranes;ER/Golgi	other molecular function	Pf01532, Pf02225	80267	ENSG00000116406	EDEM3	B2RCH6; B7ZLZ2; hsa:80267; Q0VGM5; Q5TEZ0; Q7L2Y5; Q9BZQ6; Q9HCW1; Q9UFV7		ER Quality Control Compartment (ERQC)	1	0													n/a	n/a	n/a	n/a	High	n/a	1
TRUE	Medium	Master Protein	Q3B7T1	Erythroid differentiation-related factor 1 OS=Homo sapiens OX=9606 GN=EDRF1 PE=1 SV=1	0.029	1.091	1	1	1	1	1238	138.4	6.33	0	1	other biological processes	nucleus		Pf23723, Pf23788	26098	ENSG00000107938	EDRF1	B2RC65; hsa:26098; Q3B7T1; Q3KR40; Q4G190; Q5VZQ4; Q8IZ74; Q9Y3W4			0	0					276.2	323.8					138721	162636	n/a	n/a	n/a	n/a	High	Peak Found	1
TRUE	High	Master Protein	Q8NBQ5	Estradiol 17-beta-dehydrogenase 11 OS=Homo sapiens OX=9606 GN=HSD17B11 PE=1 SV=4	0	13.61	14	3	6	3	300	32.9	9.17	5.83	3	other metabolic processes	cytosol;ER/Golgi;other cell component	other molecular function	Pf00106	51170	ENSG00000198189	HSD17B11	hsa:51170; Q8NBQ5; Q96HF6; Q9UKU4		Estrogen biosynthesis	1	0			27.1	299.1	29.5	244.3			80535.8	889243	87602	726275	Peak Found	n/a	Peak Found	High	High	High	1
TRUE	High	Master Protein	O14681	Etoposide-induced protein 2.4 homolog OS=Homo sapiens OX=9606 GN=EI24 PE=1 SV=4	0.004	1.92	2	1	3	1	340	38.9	9.72	3.45	1	other metabolic processes;other biological processes	other membranes;cytosol;ER/Golgi;nucleus	other molecular function	Pf07264	9538	ENSG00000149547	EI24	A8K7D6; B4DKL6; hsa:9538; O14681; Q9BUQ1	miRNA regulation of p53 pathway in prostate cancer		1	0				215.8	194.2	190				954841	859214	840671	n/a	n/a	n/a	High	High	High	1
TRUE	High	Master Protein	P60842	Eukaryotic initiation factor 4A-I OS=Homo sapiens OX=9606 GN=EIF4A1 PE=1 SV=1	0	102.127	50	15	47	13	406	46.1	5.48	83.06	15	cell organization and biogenesis;protein metabolism;other metabolic processes;other biological processes	plasma membrane;other membranes;cytosol;translational apparatus;nucleus;other cell component	nucleic acid binding activity;other molecular function	Pf00270, Pf00271	1973	ENSG00000161960	EIF4A1	B2R6L8; D3DTP9; hsa:1973; J3QLC4; P04765; P60842; Q5U018; Q61516	Translation factors; Fragile X syndrome; Translation inhibitors in chronically activated PDGFRA cells; Interferon type I signaling	L13a-mediated translational silencing of Ceruloplasmin expression; GTP hydrolysis and joining of the 60S ribosomal subunit; Translation initiation complex formation; Ribosomal scanning and start codon recognition; Deadenylation of mRNA; M-decay: degradation of maternal mRNAs by maternally stored factors; ISG15 antiviral mechanism; Z-decay: degradation of maternal mRNAs by zygotically expressed fa…	13	2	8.9	5.8	13.6	162.1	202.5	207.1	1.32194e+06	864427	2.00673e+06	2.39568e+07	2.9933e+07	3.06105e+07	Peak Found	Peak Found	Peak Found	High	High	High	1
TRUE	High	Master Protein	P38919	Eukaryotic initiation factor 4A-III OS=Homo sapiens OX=9606 GN=EIF4A3 PE=1 SV=4	0	46.862	28	8	20	6	411	46.8	6.73	35.49	8	cell organization and biogenesis;RNA metabolism OR transcription;other metabolic processes;transport;developmental processes;other biological processes	cytosol;nucleus;other cell component	nucleic acid binding activity;other molecular function	Pf00270, Pf00271	9775	ENSG00000141543; ENSG00000291508	EIF4A3	hsa:9775; P38919; Q15033; Q6IBQ2; Q96A18	TAR syndrome	mRNA Splicing - Major Pathway; Deadenylation of mRNA; M-decay: degradation of maternal mRNAs by maternally stored factors; Regulation of expression of SLITs and ROBOs; ISG15 antiviral mechanism; Transport of Mature mRNA derived from an Intron-Containing Transcript; mRNA 3'-end processing; RNA Polymerase II Transcription Termination; Nonsense Mediated Decay (NMD) enhanced by the Exon Junction Comp…	11	0	24.7	204.9	27.1	117.7	113.9	111.7	734284	6.09766e+06	807454	3.50373e+06	3.38862e+06	3.32369e+06	Peak Found	Peak Found	Peak Found	High	High	High	1	Met-loss+Acetyl [N-Term]
TRUE	High	Master Protein	O43324	Eukaryotic translation elongation factor 1 epsilon-1 OS=Homo sapiens OX=9606 GN=EEF1E1 PE=1 SV=1	0	23.707	39	5	16	5	174	19.8	8.54	36.43	5	protein metabolism;other metabolic processes;other biological processes	cytosol;nucleus;other cell component		Pf21972	9521	ENSG00000124802	EEF1E1	C9JLK5; hsa:9521; O43324; Q5THS2		Transcriptional and post-translational regulation of MITF-M expression and activity; Selenoamino acid metabolism; Cytosolic tRNA aminoacylation	3	0				195.1	205	199.9				8.84439e+06	9.2907e+06	9.05871e+06	n/a	n/a	n/a	High	High	High	1	Met-loss+Acetyl [N-Term]
TRUE	High	Master Protein	O60739	Eukaryotic translation initiation factor 1b OS=Homo sapiens OX=9606 GN=EIF1B PE=1 SV=2	0.004	1.968	12	1	2	1	113	12.8	7.37	1.65	1	protein metabolism;other metabolic processes;other biological processes	translational apparatus	translation activity;other molecular function	Pf01253	10289	ENSG00000114784	EIF1B	hsa:10289; O60739; Q9UQF8			0	0													n/a	n/a	n/a	n/a	High	High	1
TRUE	High	Master Protein	P05198	Eukaryotic translation initiation factor 2 subunit 1 OS=Homo sapiens OX=9606 GN=EIF2S1 PE=1 SV=3	0	43.489	35	10	23	10	315	36.1	5.08	38.44	10	cell organization and biogenesis;protein metabolism;other metabolic processes;stress response;signal transduction;other biological processes	cytosol;mitochondrion;translational apparatus;nucleus;other cell component	translation activity;other molecular function	Pf00575, Pf07541	1965	ENSG00000134001	EIF2S1	hsa:1965; P05198	Translation factors; Alzheimer's disease and miRNA effects; Brain-derived neurotrophic factor (BDNF) signaling; Ebola virus infection in host; Nonalcoholic fatty liver disease; Measles virus infection; Unfolded protein response; nsp1 from SARS-CoV-2 inhibits translation initiation in the host cell; Alzheimer's disease	L13a-mediated translational silencing of Ceruloplasmin expression; Translation initiation complex formation; Formation of the ternary complex, and subsequently, the 43S complex; Ribosomal scanning and start codon recognition; GTP hydrolysis and joining of the 60S ribosomal subunit; PKR-mediated signaling; ABC-family proteins mediated transport; Response of EIF2AK1 (HRI) to heme deficiency; PERK r…	21	0	114.8	101	105	79.8	102.1	97.2	1.00381e+07	8.82927e+06	9.18318e+06	6.97932e+06	8.92588e+06	8.49638e+06	Peak Found	Peak Found	Peak Found	High	High	High	1
TRUE	High	Master Protein	P20042	Eukaryotic translation initiation factor 2 subunit 2 OS=Homo sapiens OX=9606 GN=EIF2S2 PE=1 SV=2	0	7.209	8	2	5	2	333	38.4	5.8	6.28	2	cell cycle OR cell proliferation;cell organization and biogenesis;protein metabolism;other metabolic processes;developmental processes	cytosol;other cell component	nucleic acid binding activity;other molecular function	Pf01873	8894	ENSG00000125977	EIF2S2	hsa:8894; P20042; Q9BVU0; Q9UJE4	Translation factors; Brain-derived neurotrophic factor (BDNF) signaling; nsp1 from SARS-CoV-2 inhibits translation initiation in the host cell; Primary ovarian insufficiency	L13a-mediated translational silencing of Ceruloplasmin expression; Translation initiation complex formation; PKR-mediated signaling; ABC-family proteins mediated transport; Formation of the ternary complex, and subsequently, the 43S complex; Ribosomal scanning and start codon recognition; GTP hydrolysis and joining of the 60S ribosomal subunit; Response of EIF2AK1 (HRI) to heme deficiency; PERK r…	16	0	119	107.8		78.5	153.7	141	885563	802409		584137	1.14406e+06	1.04946e+06	Peak Found	Peak Found	n/a	High	High	High	1
TRUE	High	Master Protein	P41091	Eukaryotic translation initiation factor 2 subunit 3 OS=Homo sapiens OX=9606 GN=EIF2S3 PE=1 SV=3	0	39.278	25	8	20	8	472	51.1	8.4	30.97	8	cell organization and biogenesis;protein metabolism;other metabolic processes	cytosol;other cell component	cytoskeletal activity;nucleic acid binding activity;other molecular function	Pf00009, Pf03144, Pf09173	1968	ENSG00000130741	EIF2S3	A0A024RBY4; A8K2Y2; B2R5N2; B5BTZ4; hsa:1968; P41091; Q53HK3	Translation factors; nsp1 from SARS-CoV-2 inhibits translation initiation in the host cell	L13a-mediated translational silencing of Ceruloplasmin expression; Translation initiation complex formation; Formation of the ternary complex, and subsequently, the 43S complex; Ribosomal scanning and start codon recognition; GTP hydrolysis and joining of the 60S ribosomal subunit; PKR-mediated signaling; ABC-family proteins mediated transport; Response of EIF2AK1 (HRI) to heme deficiency; PERK r…	14	0	9.5	22.5	10	200	188	170	464439	1.10607e+06	491053	9.82408e+06	9.23119e+06	8.3496e+06	Peak Found	Peak Found	Peak Found	High	High	High	1
TRUE	High	Master Protein	Q14152	Eukaryotic translation initiation factor 3 subunit A OS=Homo sapiens OX=9606 GN=EIF3A PE=1 SV=1	0	323.737	38	47	161	47	1382	166.5	6.79	335.46	47	cell organization and biogenesis;protein metabolism;other metabolic processes;other biological processes	cytosol;translational apparatus;nucleus;other cell component	nucleic acid binding activity;other molecular function	Pf01399, Pf22591	8661	ENSG00000107581	EIF3A	B1AMV5; B4DYS1; F5H335; hsa:8661; O00653; Q14152; Q15778	Translation factors; nsp1 from SARS-CoV-2 inhibits translation initiation in the host cell; NF1 copy number variation syndrome	L13a-mediated translational silencing of Ceruloplasmin expression; Formation of a pool of free 40S subunits; GTP hydrolysis and joining of the 60S ribosomal subunit; Translation initiation complex formation; Formation of the ternary complex, and subsequently, the 43S complex; Ribosomal scanning and start codon recognition	9	0	10.2	6.6	10.1	189.5	190.7	192.9	4.72424e+06	3.05763e+06	4.69819e+06	8.81931e+07	8.87552e+07	8.97674e+07	Peak Found	Peak Found	Peak Found	High	High	High	1	Met-loss [N-Term]
TRUE	High	Master Protein	P55884	Eukaryotic translation initiation factor 3 subunit B OS=Homo sapiens OX=9606 GN=EIF3B PE=1 SV=3	0	148.761	33	22	73	22	814	92.4	5	162.62	22	cell organization and biogenesis;protein metabolism;other metabolic processes;other biological processes	cytosol;translational apparatus;other cell component	nucleic acid binding activity;other molecular function	Pf00076, Pf08662	8662	ENSG00000106263	EIF3B	A4D208; hsa:8662; P55884; Q2NL77; Q9UMF9	Translation factors; nsp1 from SARS-CoV-2 inhibits translation initiation in the host cell	L13a-mediated translational silencing of Ceruloplasmin expression; Translation initiation complex formation; Formation of a pool of free 40S subunits; Formation of the ternary complex, and subsequently, the 43S complex; Ribosomal scanning and start codon recognition; GTP hydrolysis and joining of the 60S ribosomal subunit	8	0	4.1	0.3	1.5	177.7	223.9	192.4	992536	79414.8	358313	4.25073e+07	5.3548e+07	4.6031e+07	Peak Found	Peak Found	Peak Found	High	High	High	1
TRUE	High	Master Protein	Q99613	Eukaryotic translation initiation factor 3 subunit C OS=Homo sapiens OX=9606 GN=EIF3C PE=1 SV=1	0	122.217	26	19	63	19	913	105.3	5.68	125.17	19	cell organization and biogenesis;protein metabolism;other metabolic processes;other biological processes	cytosol;translational apparatus;other cell component	translation activity;other molecular function	Pf01399, Pf05470	8663	ENSG00000184110	EIF3C	A8K7Z0; B2RXG3; B4E1D5; H3BRV0; hsa:8663; O00215; Q99613; Q9BW98	Translation factors; nsp1 from SARS-CoV-2 inhibits translation initiation in the host cell	L13a-mediated translational silencing of Ceruloplasmin expression; Formation of a pool of free 40S subunits; GTP hydrolysis and joining of the 60S ribosomal subunit; Translation initiation complex formation; Formation of the ternary complex, and subsequently, the 43S complex; Ribosomal scanning and start codon recognition	8	0	3.9		1.9	214.8	190.4	189	951856		447831	5.17712e+07	4.58743e+07	4.55535e+07	Peak Found	n/a	Peak Found	High	High	High	1
TRUE	High	Master Protein	O15371	Eukaryotic translation initiation factor 3 subunit D OS=Homo sapiens OX=9606 GN=EIF3D PE=1 SV=1	0	89.762	32	14	39	14	548	63.9	6.05	84.99	14	cell organization and biogenesis;protein metabolism;other metabolic processes;other biological processes	cytosol;translational apparatus;other cell component	nucleic acid binding activity;other molecular function	Pf05091	8664	ENSG00000100353	EIF3D	A8MWD3; B2R7D4; B4DTF8; B4DVY1; hsa:8664; O15371; Q3MJD9; Q5M9Q6	Translation factors; VEGFA-VEGFR2 signaling; nsp1 from SARS-CoV-2 inhibits translation initiation in the host cell	L13a-mediated translational silencing of Ceruloplasmin expression; Translation initiation complex formation; Formation of a pool of free 40S subunits; Formation of the ternary complex, and subsequently, the 43S complex; Ribosomal scanning and start codon recognition; GTP hydrolysis and joining of the 60S ribosomal subunit	9	0	1.2		0.7	190.5	210.1	197.4	179605		111750	2.85492e+07	3.14955e+07	2.95901e+07	Peak Found	n/a	Peak Found	High	High	High	1
TRUE	High	Master Protein	P60228	Eukaryotic translation initiation factor 3 subunit E OS=Homo sapiens OX=9606 GN=EIF3E PE=1 SV=1	0	86.104	34	14	48	14	445	52.2	6.04	92.84	14	cell organization and biogenesis;protein metabolism;RNA metabolism OR transcription;other metabolic processes;other biological processes	cytosol;translational apparatus;nucleus;other cell component	other molecular function	Pf01399, Pf09440, Pf21357	3646	ENSG00000104408	EIF3E	hsa:3646; O43902; P60228; Q64058; Q64059; Q64252; Q6FG33; Q8WVK4	Translation factors; nsp1 from SARS-CoV-2 inhibits translation initiation in the host cell	L13a-mediated translational silencing of Ceruloplasmin expression; Translation initiation complex formation; Formation of a pool of free 40S subunits; Formation of the ternary complex, and subsequently, the 43S complex; Ribosomal scanning and start codon recognition; GTP hydrolysis and joining of the 60S ribosomal subunit	8	0	1.3	1.7	1.8	196.4	192.9	205.9	241986	303716	329788	3.59147e+07	3.52715e+07	3.76361e+07	Peak Found	Peak Found	Peak Found	High	High	High	1
TRUE	High	Master Protein	O00303	Eukaryotic translation initiation factor 3 subunit F OS=Homo sapiens OX=9606 GN=EIF3F PE=1 SV=1	0	77.778	45	10	42	10	357	37.5	5.45	97.64	10	cell organization and biogenesis;protein metabolism;other metabolic processes;other biological processes	cytosol;translational apparatus;other cell component	other molecular function	Pf01398, Pf13012	8665	ENSG00000175390	EIF3F	A8K0S2; hsa:8665; O00303; Q6IB45; Q8N978	Translation factors; VEGFA-VEGFR2 signaling; nsp1 from SARS-CoV-2 inhibits translation initiation in the host cell	L13a-mediated translational silencing of Ceruloplasmin expression; Translation initiation complex formation; Formation of a pool of free 40S subunits; Formation of the ternary complex, and subsequently, the 43S complex; Ribosomal scanning and start codon recognition; GTP hydrolysis and joining of the 60S ribosomal subunit	9	0				192	211.3	196.7				3.33601e+07	3.67098e+07	3.41633e+07	n/a	n/a	n/a	High	High	High	1
TRUE	High	Master Protein	O75821	Eukaryotic translation initiation factor 3 subunit G OS=Homo sapiens OX=9606 GN=EIF3G PE=1 SV=2	0	39.17	32	7	19	7	320	35.6	6.13	33.97	7	cell organization and biogenesis;protein metabolism;other metabolic processes;other biological processes	cytosol;translational apparatus;other cell component	nucleic acid binding activity;other molecular function	Pf00076, Pf12353	8666	ENSG00000130811	EIF3G	hsa:8666; O14801; O75821; Q969U5	Translation factors; nsp1 from SARS-CoV-2 inhibits translation initiation in the host cell	L13a-mediated translational silencing of Ceruloplasmin expression; Translation initiation complex formation; Formation of a pool of free 40S subunits; Formation of the ternary complex, and subsequently, the 43S complex; Ribosomal scanning and start codon recognition; GTP hydrolysis and joining of the 60S ribosomal subunit	8	0				196.2	200	203.8				9.14357e+06	9.31822e+06	9.49335e+06	n/a	n/a	n/a	High	High	High	1
TRUE	High	Master Protein	O15372	Eukaryotic translation initiation factor 3 subunit H OS=Homo sapiens OX=9606 GN=EIF3H PE=1 SV=1	0	53.707	39	10	21	10	352	39.9	6.54	36.35	10	cell organization and biogenesis;protein metabolism;other metabolic processes;other biological processes	cytosol;translational apparatus;other cell component	other molecular function	Pf01398, Pf19445	8667	ENSG00000147677	EIF3H	hsa:8667; O15372	Translation factors; VEGFA-VEGFR2 signaling; Measles virus infection; nsp1 from SARS-CoV-2 inhibits translation initiation in the host cell	L13a-mediated translational silencing of Ceruloplasmin expression; Translation initiation complex formation; Formation of a pool of free 40S subunits; Formation of the ternary complex, and subsequently, the 43S complex; Ribosomal scanning and start codon recognition; GTP hydrolysis and joining of the 60S ribosomal subunit	10	0	5.9	6.2	5.1	177.9	214.3	190.7	296773	312411	255491	8.97775e+06	1.08106e+07	9.62087e+06	Peak Found	Peak Found	Peak Found	High	High	High	1
TRUE	High	Master Protein	Q13347	Eukaryotic translation initiation factor 3 subunit I OS=Homo sapiens OX=9606 GN=EIF3I PE=1 SV=1	0	65.139	37	10	39	10	325	36.5	5.64	74.5	10	cell organization and biogenesis;protein metabolism;other metabolic processes	cytosol;translational apparatus;other cell component	nucleic acid binding activity;other molecular function	Pf24805	8668	ENSG00000084623	EIF3I	hsa:8668; Q13347	Translation factors; nsp1 from SARS-CoV-2 inhibits translation initiation in the host cell	L13a-mediated translational silencing of Ceruloplasmin expression; Translation initiation complex formation; Formation of a pool of free 40S subunits; Formation of the ternary complex, and subsequently, the 43S complex; Ribosomal scanning and start codon recognition; GTP hydrolysis and joining of the 60S ribosomal subunit	8	0				213	190.6	196.4				3.15399e+07	2.82263e+07	2.90863e+07	n/a	n/a	n/a	High	High	High	1
TRUE	High	Master Protein	Q9UBQ5	Eukaryotic translation initiation factor 3 subunit K OS=Homo sapiens OX=9606 GN=EIF3K PE=1 SV=1	0	15.298	12	2	4	2	218	25	4.93	10.12	2	cell organization and biogenesis;protein metabolism;other metabolic processes;other biological processes	cytosol;translational apparatus;nucleus;other cell component	translation activity;nucleic acid binding activity;other molecular function	Pf10075	27335	ENSG00000178982; ENSG00000282986	EIF3K	A8K0I9; B7ZAM9; hsa:27335; Q96IQ0; Q9UBQ5; Q9Y6D1		L13a-mediated translational silencing of Ceruloplasmin expression; Translation initiation complex formation; Formation of a pool of free 40S subunits; Formation of the ternary complex, and subsequently, the 43S complex; Ribosomal scanning and start codon recognition; GTP hydrolysis and joining of the 60S ribosomal subunit	6	0				172.7	223.2	204.1				4.48074e+06	5.79034e+06	5.29417e+06	n/a	n/a	n/a	High	High	High	1
TRUE	High	Master Protein	Q9Y262	Eukaryotic translation initiation factor 3 subunit L OS=Homo sapiens OX=9606 GN=EIF3L PE=1 SV=1	0	107.686	43	21	60	21	564	66.7	6.34	102.17	21	cell organization and biogenesis;protein metabolism;other metabolic processes;other biological processes	cytosol;translational apparatus;nucleus;other cell component	other molecular function	Pf10255	51386	ENSG00000100129	EIF3L	B2RDG6; B4DYB2; G8JLH4; hsa:51386; Q53HQ1; Q53HT4; Q5QTR1; Q5TI15; Q6ICD2; Q9Y262		L13a-mediated translational silencing of Ceruloplasmin expression; Formation of a pool of free 40S subunits; GTP hydrolysis and joining of the 60S ribosomal subunit; Translation initiation complex formation; Formation of the ternary complex, and subsequently, the 43S complex; Ribosomal scanning and start codon recognition	6	0	24.7	11.8	17.2	185.7	167.7	192.9	5.23179e+06	2.49841e+06	3.65309e+06	3.93342e+07	3.55339e+07	4.08609e+07	Peak Found	Peak Found	Peak Found	High	High	High	1
TRUE	High	Master Protein	Q7L2H7	Eukaryotic translation initiation factor 3 subunit M OS=Homo sapiens OX=9606 GN=EIF3M PE=1 SV=1	0	92.393	40	9	29	9	374	42.5	5.63	75.51	9	cell organization and biogenesis;protein metabolism;other metabolic processes	cytosol;translational apparatus;other cell component	other molecular function	Pf01399, Pf18005	10480	ENSG00000149100	EIF3M	A8K7X4; B4E2Q4; hsa:10480; O60735; Q2F836; Q53HL6; Q7L2H7; Q9BXW1		L13a-mediated translational silencing of Ceruloplasmin expression; Translation initiation complex formation; Formation of a pool of free 40S subunits; Formation of the ternary complex, and subsequently, the 43S complex; Ribosomal scanning and start codon recognition; GTP hydrolysis and joining of the 60S ribosomal subunit	6	0				212.1	198.7	189.2				2.45752e+07	2.30184e+07	2.19139e+07	n/a	n/a	n/a	High	High	High	1	Met-loss+Acetyl [N-Term]
TRUE	High	Master Protein	Q04637	Eukaryotic translation initiation factor 4 gamma 1 OS=Homo sapiens OX=9606 GN=EIF4G1 PE=1 SV=4	0	9.576	3	4	5	4	1599	175.4	5.33	3.9	4	protein metabolism;other metabolic processes;stress response;developmental processes;other biological processes	cytosol;translational apparatus;nucleus;other cell component	nucleic acid binding activity;other molecular function	Pf02020, Pf02847, Pf02854	1981	ENSG00000114867	EIF4G1	D3DNT2; D3DNT4; D3DNT5; E9PFM1; G5E9S1; hsa:1981; O43177; O95066; Q04637; Q5HYG0; Q6ZN21; Q8N102	Translation factors; VEGFA-VEGFR2 signaling; Acute viral myocarditis; Fragile X syndrome; Translation inhibitors in chronically activated PDGFRA cells; Pleural mesothelioma; AMPK regulation of mammary milk protein synthesis	Regulation of expression of SLITs and ROBOs; AUF1 (hnRNP D0) binds and destabilizes mRNA; L13a-mediated translational silencing of Ceruloplasmin expression; Translation initiation complex formation; Ribosomal scanning and start codon recognition; GTP hydrolysis and joining of the 60S ribosomal subunit; Nonsense Mediated Decay (NMD) enhanced by the Exon Junction Complex (EJC); Nonsense Mediated De…	21	0			145.1	204.3	90	160.6			861767	1.21381e+06	534634	953984	n/a	n/a	Peak Found	High	Peak Found	High	1
TRUE	High	Master Protein	P23588	Eukaryotic translation initiation factor 4B OS=Homo sapiens OX=9606 GN=EIF4B PE=1 SV=2	0	99.581	21	12	61	12	611	69.1	5.73	105.11	12	protein metabolism;other metabolic processes;other biological processes	cytosol;translational apparatus	other molecular function	Pf00076	1975	ENSG00000063046	EIF4B	B4DS13; hsa:1975; P23588; Q4G0E3; Q53HQ2; Q6GPH5; Q6IB46; Q8WYK5	Translation factors; Focal adhesion: PI3K-Akt-mTOR-signaling; PI3K-Akt signaling; Translation inhibitors in chronically activated PDGFRA cells; Perturbations to host-cell autophagy, induced by SARS-CoV-2 proteins; Pleural mesothelioma; Effect of dasatinib on the BCR-ABL signaling pathway; Interferon type I signaling	L13a-mediated translational silencing of Ceruloplasmin expression; Translation initiation complex formation; Ribosomal scanning and start codon recognition; GTP hydrolysis and joining of the 60S ribosomal subunit; Deadenylation of mRNA; M-decay: degradation of maternal mRNAs by maternally stored factors; mTORC1-mediated signalling; Z-decay: degradation of maternal mRNAs by zygotically expressed f…	17	0	1.3	3.8		184.7	205.3	205	150873	442187		2.16973e+07	2.41167e+07	2.40905e+07	Peak Found	Peak Found	n/a	High	High	High	1
TRUE	High	Master Protein	O60573	Eukaryotic translation initiation factor 4E type 2 OS=Homo sapiens OX=9606 GN=EIF4E2 PE=1 SV=1	0.002	2.731	5	1	1	1	245	28.3	8.88	1.65	1	cell organization and biogenesis;protein metabolism;other metabolic processes;other biological processes	cytosol;translational apparatus;other cell component	nucleic acid binding activity;other molecular function	Pf01652	9470	ENSG00000135930	EIF4E2	B8ZZJ9; hsa:9470; O60573; O75349	Focal adhesion: PI3K-Akt-mTOR-signaling; PI3K-Akt signaling; EGFR tyrosine kinase inhibitor resistance	ISG15 antiviral mechanism	4	0				178.6	204.2	217.2				290994	332741	353799	n/a	n/a	n/a	High	Peak Found	Peak Found	1
TRUE	High	Master Protein	P55010	Eukaryotic translation initiation factor 5 OS=Homo sapiens OX=9606 GN=EIF5 PE=1 SV=2	0	5.897	5	2	4	2	431	49.2	5.58	1.74	2	cell organization and biogenesis;protein metabolism;other metabolic processes;other biological processes	plasma membrane;other membranes;cytosol;other cell component	enzyme regulator activity;other molecular function	Pf01873, Pf02020	1983	ENSG00000100664	EIF5	hsa:1983; P55010; Q53XB3; Q9H5N2; Q9UG48	Translation factors; nsp1 from SARS-CoV-2 inhibits translation initiation in the host cell	Ribosomal scanning and start codon recognition; GTP hydrolysis and joining of the 60S ribosomal subunit	4	0	111.6	182.6	60.7	68.4	105.6	71.2	846354	1.3846e+06	460540	518506	800568	540133	Peak Found	Peak Found	Peak Found	High	High	High	1
TRUE	High	Master Protein	P63241	Eukaryotic translation initiation factor 5A-1 OS=Homo sapiens OX=9606 GN=EIF5A PE=1 SV=2	0	38.146	23	3	8	3	154	16.8	5.24	23.93	3	protein metabolism;other metabolic processes;signal transduction;other biological processes	other membranes;cytosol;ER/Golgi;nucleus;other cell component	translation activity;nucleic acid binding activity;other molecular function	Pf01287, Pf21485	1984	ENSG00000132507; ENSG00000288145	EIF5A	A8K9A0; D3DTP2; hsa:1984; P10159; P63241; Q16182; Q7L7L3; Q7Z4L1; Q9D0G2	Translation factors; eIF5A regulation in response to inhibition of the nuclear export system	Hypusine synthesis from eIF5A-lysine	3	0				193.1	206.3	200.6				4.2241e+06	4.51219e+06	4.38745e+06	n/a	n/a	n/a	High	High	High	1
TRUE	High	Master Protein	O60841	Eukaryotic translation initiation factor 5B OS=Homo sapiens OX=9606 GN=EIF5B PE=1 SV=4	0	14.448	4	3	5	3	1220	138.7	5.49	5.39	3	cell organization and biogenesis;protein metabolism;other metabolic processes;other biological processes	cytosol;other cell component	cytoskeletal activity;nucleic acid binding activity;other molecular function	Pf00009, Pf11987, Pf14578	9669	ENSG00000158417	EIF5B	hsa:9669; O60841; O95805; Q53RV7; Q53SI8; Q9UF81; Q9UMN7	Translation factors; Ciliary landscape	GTP hydrolysis and joining of the 60S ribosomal subunit	3	0				189.6	215.2	195.2				782147	888057	805498	n/a	n/a	n/a	High	High	High	1
TRUE	High	Master Protein	P56537	Eukaryotic translation initiation factor 6 OS=Homo sapiens OX=9606 GN=EIF6 PE=1 SV=1	0	3.39	7	1	1	1	245	26.6	4.68	0	1	cell organization and biogenesis;protein metabolism;RNA metabolism OR transcription;other metabolic processes;transport;other biological processes	cytosol;cytoskeleton;nucleus;other cell component	translation activity;other molecular function	Pf01912	3692	ENSG00000242372	EIF6	B7ZBG9; hsa:3692; P56537; Q6IBN8; Q96TD5	Translation factors; Genetic causes of porto-sinusoidal vascular disease		2	0													n/a	n/a	n/a	High	n/a	n/a	1
TRUE	High	Master Protein	P43003	Excitatory amino acid transporter 1 OS=Homo sapiens OX=9606 GN=SLC1A3 PE=1 SV=1	0	6.867	8	2	3	2	542	59.5	8.41	2.07	2	cell-cell signaling;other metabolic processes;stress response;transport;developmental processes;other biological processes	plasma membrane;other membranes;other cell component	transporter activity;other molecular function	Pf00375	6507	ENSG00000079215	SLC1A3	B2R5T3; hsa:6507; P43003; Q4JCQ8	Synaptic vesicle pathway; Malate-aspartate shuttle; Neuroinflammation and glutamatergic signaling; Cell lineage map for neuronal differentiation; Sudden infant death syndrome (SIDS) susceptibility pathways	Glutamate Neurotransmitter Release Cycle; Transport of inorganic cations/anions and amino acids/oligopeptides; Astrocytic Glutamate-Glutamine Uptake And Metabolism; Defective SLC1A3 causes episodic ataxia 6 (EA6)	9	0													n/a	n/a	n/a	High	High	n/a	1
TRUE	High	Master Protein	Q96KP1	Exocyst complex component 2 OS=Homo sapiens OX=9606 GN=EXOC2 PE=1 SV=1	0	4.578	2	1	2	1	924	104	6.9	2.55	1	cell cycle OR cell proliferation;cell organization and biogenesis;transport;other biological processes	plasma membrane;other membranes;cytosol;other cell component	other molecular function	Pf01833, Pf15469	55770	ENSG00000112685	EXOC2	B2RBE6; hsa:55770; Q5JPC8; Q96AN6; Q96KP1; Q9NUZ8; Q9UJM7	RalA downstream regulated genes; Chromosomal and microsatellite instability in colorectal cancer ; Ras signaling; Ciliary landscape	Translocation of SLC2A4 (GLUT4) to the plasma membrane; Insulin processing; VxPx cargo-targeting to cilium	7	0													n/a	n/a	n/a	High	High	n/a	1
TRUE	High	Master Protein	Q96A65	Exocyst complex component 4 OS=Homo sapiens OX=9606 GN=EXOC4 PE=1 SV=1	0.003	2.063	1	1	1	1	974	110.4	6.49	0	1	cell-cell signaling;cell cycle OR cell proliferation;cell organization and biogenesis;transport;developmental processes;other biological processes	plasma membrane;other membranes;cytosol;cytoskeleton;other cell component	other molecular function	Pf04048, Pf20652	60412	ENSG00000131558	EXOC4	E9PED2; hsa:60412; Q541U8; Q96A65; Q9C0G4; Q9H9K0; Q9P102	Ciliary landscape	Insulin processing; Translocation of SLC2A4 (GLUT4) to the plasma membrane; VxPx cargo-targeting to cilium	4	0													n/a	n/a	n/a	High	n/a	n/a	1
TRUE	Medium	Master Protein	Q9UPT5	Exocyst complex component 7 OS=Homo sapiens OX=9606 GN=EXOC7 PE=1 SV=3	0.029	1.126	2	1	1	1	735	83.3	6.79	0	1	cell cycle OR cell proliferation;cell organization and biogenesis;transport;other biological processes	plasma membrane;other membranes;cytosol;cytoskeleton;other cell component	other molecular function	Pf03081, Pf20669	23265	ENSG00000182473	EXOC7	B5MC69; B8XXP2; hsa:23265; Q8ND93; Q8WV91; Q96FF0; Q9H8C3; Q9H9X3; Q9HA32; Q9UPT5	Angiopoietin-like protein 8 regulatory pathway; Ciliary landscape	Translocation of SLC2A4 (GLUT4) to the plasma membrane; Insulin processing; VxPx cargo-targeting to cilium	5	0													n/a	n/a	n/a	High	n/a	n/a	1
TRUE	High	Master Protein	Q01780	Exosome complex component 10 OS=Homo sapiens OX=9606 GN=EXOSC10 PE=1 SV=2	0	5.834	1	1	1	1	885	100.8	8.46	2.1	1	DNA metabolism;RNA metabolism OR transcription;other metabolic processes;stress response;other biological processes	cytosol;nucleus;other cytoplasmic organelle;other cell component	nucleic acid binding activity;other molecular function	Pf00570, Pf01612, Pf08066	5394	ENSG00000171824	EXOSC10	B1AKQ0; B1AKQ1; hsa:5394; Q01780; Q15158		Major pathway of rRNA processing in the nucleolus and cytosol	1	0				201.9	201.2	196.9				267918	267073	261378	n/a	n/a	n/a	Peak Found	Peak Found	High	1
TRUE	High	Master Protein	Q13868	Exosome complex component RRP4 OS=Homo sapiens OX=9606 GN=EXOSC2 PE=1 SV=2	0	3.683	8	2	4	2	293	32.8	7.5	0	2	RNA metabolism OR transcription;other metabolic processes;other biological processes	cytosol;nucleus;other cytoplasmic organelle;other cell component	nucleic acid binding activity;other molecular function	Pf14382, Pf15985, Pf21266	23404	ENSG00000130713	EXOSC2	A3KFL3; A3KFL4; B4DKK6; hsa:23404; Q13868; Q9NUY4	Ciliary landscape	Major pathway of rRNA processing in the nucleolus and cytosol; ATF4 activates genes in response to endoplasmic reticulum stress; KSRP (KHSRP) binds and destabilizes mRNA; Tristetraprolin (TTP, ZFP36) binds and destabilizes mRNA; Butyrate Response Factor 1 (BRF1) binds and destabilizes mRNA; mRNA decay by 3' to 5' exoribonuclease	7	0													n/a	n/a	n/a	High	High	High	1
TRUE	High	Master Protein	Q9NPD3	Exosome complex component RRP41 OS=Homo sapiens OX=9606 GN=EXOSC4 PE=1 SV=3	0	10.897	9	2	3	2	245	26.4	6.52	7.05	2	DNA metabolism;RNA metabolism OR transcription;other metabolic processes;stress response;other biological processes	cytosol;nucleus;other cytoplasmic organelle;other cell component	nucleic acid binding activity;other molecular function	Pf01138, Pf03725	54512	ENSG00000178896	EXOSC4	hsa:54512; Q9NPD3	Ciliary landscape	Major pathway of rRNA processing in the nucleolus and cytosol; ATF4 activates genes in response to endoplasmic reticulum stress; KSRP (KHSRP) binds and destabilizes mRNA; Tristetraprolin (TTP, ZFP36) binds and destabilizes mRNA; Butyrate Response Factor 1 (BRF1) binds and destabilizes mRNA; mRNA decay by 3' to 5' exoribonuclease	7	0	54.1	106.8	86.2	123.9	106.4	122.5	432893	855312	690076	992245	851842	980918	Peak Found	Peak Found	Peak Found	High	Peak Found	High	1	Met-loss+Acetyl [N-Term]
TRUE	High	Master Protein	Q15024	Exosome complex component RRP42 OS=Homo sapiens OX=9606 GN=EXOSC7 PE=1 SV=3	0.002	2.737	4	1	1	1	291	31.8	5.19	0	1	RNA metabolism OR transcription;other metabolic processes	cytosol;nucleus;other cytoplasmic organelle;other cell component	nucleic acid binding activity;other molecular function	Pf01138, Pf03725	23016	ENSG00000075914	EXOSC7	hsa:23016; Q15024; Q96E72	Ciliary landscape	Major pathway of rRNA processing in the nucleolus and cytosol; ATF4 activates genes in response to endoplasmic reticulum stress; KSRP (KHSRP) binds and destabilizes mRNA; Tristetraprolin (TTP, ZFP36) binds and destabilizes mRNA; Butyrate Response Factor 1 (BRF1) binds and destabilizes mRNA; mRNA decay by 3' to 5' exoribonuclease	7	0				139	231.1	230				221082	367616	365830	n/a	n/a	n/a	High	Peak Found	Peak Found	1
TRUE	High	Master Protein	Q9NQT4	Exosome complex component RRP46 OS=Homo sapiens OX=9606 GN=EXOSC5 PE=1 SV=1	0	4.039	4	1	2	1	235	25.2	7.59	0	1	DNA metabolism;RNA metabolism OR transcription;other metabolic processes;stress response	cytosol;nucleus;other cytoplasmic organelle;other cell component	nucleic acid binding activity;other molecular function	Pf01138, Pf03725	56915	ENSG00000077348	EXOSC5	hsa:56915; Q32Q81; Q8NG16; Q96I89; Q9NQT4		Major pathway of rRNA processing in the nucleolus and cytosol; ATF4 activates genes in response to endoplasmic reticulum stress; KSRP (KHSRP) binds and destabilizes mRNA; Tristetraprolin (TTP, ZFP36) binds and destabilizes mRNA; Butyrate Response Factor 1 (BRF1) binds and destabilizes mRNA; mRNA decay by 3' to 5' exoribonuclease	6	0				118.6	256	225.4				193095	416567	366855	n/a	n/a	n/a	Peak Found	High	High	1
TRUE	High	Master Protein	Q9Y2L1	Exosome complex exonuclease RRP44 OS=Homo sapiens OX=9606 GN=DIS3 PE=1 SV=2	0	103.243	27	19	53	19	958	108.9	7.14	69.83	19	RNA metabolism OR transcription;other metabolic processes	cytosol;nucleus;other cytoplasmic organelle;other cell component	enzyme regulator activity;nucleic acid binding activity;other molecular function	Pf00773, Pf13638, Pf17215, Pf17216, Pf17849	22894	ENSG00000083520	DIS3	A6NI21; B2RBL2; hsa:22894; Q5W0P7; Q5W0P8; Q658Z7; Q7Z481; Q8WWI2; Q9UG36; Q9Y2L1		Tristetraprolin (TTP, ZFP36) binds and destabilizes mRNA; Butyrate Response Factor 1 (BRF1) binds and destabilizes mRNA; Major pathway of rRNA processing in the nucleolus and cytosol; ATF4 activates genes in response to endoplasmic reticulum stress; KSRP (KHSRP) binds and destabilizes mRNA; mRNA decay by 3' to 5' exoribonuclease	6	0	16.9	8.1	23.9	184.9	188.2	178	2.08893e+06	1.00031e+06	2.96308e+06	2.29152e+07	2.33207e+07	2.20623e+07	Peak Found	Peak Found	Peak Found	High	High	High	1
TRUE	High	Master Protein	P42285	Exosome RNA helicase MTR4 OS=Homo sapiens OX=9606 GN=MTREX PE=1 SV=3	0	9.235	3	2	2	2	1042	117.7	6.52	1.62	2	cell organization and biogenesis;RNA metabolism OR transcription;other metabolic processes;stress response	nucleus	other molecular function	Pf00270, Pf00271, Pf08148, Pf13234, Pf21408	23517	ENSG00000039123	MTREX	hsa:23517; P42285; Q2M386; Q6MZZ8; Q6P170; Q8N5R0; Q8TAG2		mRNA Splicing - Major Pathway; Regulation of endogenous retroelements by the Human Silencing Hub (HUSH) complex; Major pathway of rRNA processing in the nucleolus and cytosol	3	0				225.1	147.8	227.1				1.05622e+06	693304	1.06521e+06	n/a	n/a	n/a	High	Peak Found	High	1
TRUE	High	Master Protein	O14980	Exportin-1 OS=Homo sapiens OX=9606 GN=XPO1 PE=1 SV=1	0	108.345	25	20	47	20	1071	123.3	6.06	75.65	20	other metabolic processes;transport;other biological processes	other membranes;cytosol;nucleus;other cell component	nucleic acid binding activity;other molecular function	Pf03810, Pf08389, Pf08767, Pf18777, Pf18784, Pf18787	7514	ENSG00000082898	XPO1	A6NL14; A8K1K5; D6W5E2; hsa:7514; O14980; Q63HP8; Q68CP3; Q99433	eIF5A regulation in response to inhibition of the nuclear export system; 22q11.2 copy number variation syndrome	NPAS4 regulates expression of target genes; Separation of Sister Chromatids; Resolution of Sister Chromatid Cohesion; RHO GTPases Activate Formins; EML4 and NUDC in mitotic spindle formation; Rev-mediated nuclear export of HIV RNA; NEP/NS2 Interacts with the Cellular Export Machinery; Amplification of signal from unattached kinetochores via a MAD2 inhibitory signal; Heme signaling; MAPK6/MAPK4 si…	20	0	5.4	2.6	6.2	182.2	202	201.5	571741	275139	652670	1.9122e+07	2.12009e+07	2.114e+07	Peak Found	Peak Found	Peak Found	High	High	High	1
TRUE	High	Master Protein	P55060	Exportin-2 OS=Homo sapiens OX=9606 GN=CSE1L PE=1 SV=3	0	45.123	15	10	24	10	971	110.3	5.77	35.33	10	transport	cytosol;nucleus;other cell component	other molecular function	Pf03378, Pf03810, Pf08506	1434	ENSG00000124207	CSE1L	A3RLL6; B2R5T4; E1P5Y0; F8W904; hsa:1434; O75432; P55060; Q32M40; Q9H5B7; Q9NTS0; Q9UP98; Q9UP99; Q9UPA0			0	0	15	5		196	172.4	211.6	363248	121167		4.75106e+06	4.1785e+06	5.12847e+06	Peak Found	Peak Found	n/a	High	High	High	1
TRUE	High	Master Protein	Q9HAV4	Exportin-5 OS=Homo sapiens OX=9606 GN=XPO5 PE=1 SV=1	0	57.991	18	14	25	14	1204	136.2	5.8	35.67	14	RNA metabolism OR transcription;transport	cytosol;nucleus;other cell component	nucleic acid binding activity;other molecular function	Pf03810, Pf08389, Pf19273	57510	ENSG00000124571	XPO5	hsa:57510; Q5JTE6; Q96G48; Q96HN3; Q9BWM6; Q9BZV5; Q9H9M4; Q9HAV4; Q9NT89; Q9NW39; Q9ULC9	miRNA biogenesis; exRNA mechanism of action and biogenesis; Primary ovarian insufficiency	MicroRNA (miRNA) biogenesis	4	0	9.9	6.2	11.1	151.2	224	197.7	239384	151134	267724	3.66025e+06	5.42392e+06	4.7865e+06	Peak Found	Peak Found	Peak Found	High	High	High	1
TRUE	Medium	Master Protein	Q9UIA9	Exportin-7 OS=Homo sapiens OX=9606 GN=XPO7 PE=1 SV=3	0.024	1.206	1	1	1	1	1087	123.8	6.32	0	1	transport	nucleus;other cell component	other molecular function	Pf03810	23039	ENSG00000130227	XPO7	hsa:23039; O94846; Q6PJK9; Q8NEK7; Q9UIA9			0	0				267.4	148.9	183.8				210489	117189	144676	n/a	n/a	n/a	High	Peak Found	Peak Found	1
TRUE	High	Master Protein	O43592	Exportin-T OS=Homo sapiens OX=9606 GN=XPOT PE=1 SV=2	0	68.278	14	12	32	12	962	109.9	5.39	72.43	12	transport	cytosol;nucleus;other cell component	nucleic acid binding activity;other molecular function	Pf03810, Pf08389, Pf19282	11260	ENSG00000184575	XPOT	A6NLH1; hsa:11260; O43592; O43784; Q8WUG2; Q9BVS7		tRNA processing in the nucleus	1	0			5.2	186.2	204.9	203.7			430956	1.553e+07	1.70976e+07	1.69966e+07	n/a	Peak Found	Peak Found	High	High	High	1	Acetyl [N-Term]
TRUE	High	Master Protein	A0FGR8	Extended synaptotagmin-2 OS=Homo sapiens OX=9606 GN=ESYT2 PE=1 SV=1	0	19.561	9	6	12	6	921	102.3	9.26	13.39	6	cell organization and biogenesis;transport	plasma membrane;other membranes;cytosol;ER/Golgi;other cell component	other molecular function	Pf00168, Pf17047	57488	ENSG00000117868	ESYT2	A0FGR8; A4D229; hsa:57488; Q69YJ2; Q6UKI4; Q6ZTU0; Q6ZVU1; Q9BQS0; Q9NW47; Q9ULJ2		Glycosphingolipid transport	1	0				169.7	175.1	255.2				2.24815e+06	2.3202e+06	3.38023e+06	Peak Found	Peak Found	n/a	High	High	High	1
TRUE	High	Master Protein	P52907	F-actin-capping protein subunit alpha-1 OS=Homo sapiens OX=9606 GN=CAPZA1 PE=1 SV=3	0	44.164	39	7	22	5	286	32.9	5.69	27.07	7	cell organization and biogenesis	non-structural extracellular;cytosol;cytoskeleton;other cell component	cytoskeletal activity	Pf01267	829	ENSG00000116489	CAPZA1	hsa:829; P52907; Q53FQ6; Q6FHD5		Advanced glycosylation endproduct receptor signaling; Sensory processing of sound by inner hair cells of the cochlea; MHC class II antigen presentation; HSP90 chaperone cycle for steroid hormone receptors (SHR) in the presence of ligand; COPI-mediated anterograde transport; COPI-independent Golgi-to-ER retrograde traffic; Gene and protein expression by JAK-STAT signaling after Interleukin-12 stim…	8	2		3.9	4.3	179.8	212.7	199.3		235711	262933	1.09406e+07	1.2939e+07	1.21237e+07	n/a	n/a	n/a	High	High	High	1
TRUE	High	Master Protein	P47755	F-actin-capping protein subunit alpha-2 OS=Homo sapiens OX=9606 GN=CAPZA2 PE=1 SV=3	0	19.36	16	3	9	1	286	32.9	5.85	18.67	3	cell organization and biogenesis	non-structural extracellular;other membranes;cytosol;cytoskeleton;other cell component	cytoskeletal activity	Pf01267	830	ENSG00000198898	CAPZA2	B4DG50; hsa:830; P47755		MHC class II antigen presentation; HSP90 chaperone cycle for steroid hormone receptors (SHR) in the presence of ligand; COPI-mediated anterograde transport; COPI-independent Golgi-to-ER retrograde traffic; Sensory processing of sound by inner hair cells of the cochlea; Factors involved in megakaryocyte development and platelet production; Advanced glycosylation endproduct receptor signaling	7	0				199.1	195.1	205.8				775808	760467	801861	n/a	n/a	n/a	High	High	High	1
TRUE	High	Master Protein	P47756	F-actin-capping protein subunit beta OS=Homo sapiens OX=9606 GN=CAPZB PE=1 SV=5	0	45.447	24	7	18	7	272	30.6	6	39.43	7	cell organization and biogenesis;other biological processes	other membranes;cytosol;cytoskeleton;other cell component	cytoskeletal activity	Pf01115	832	ENSG00000077549	CAPZB	hsa:832; P47756; Q32Q68; Q5U0L4; Q8TB49; Q9NUC4	VEGFA-VEGFR2 signaling	Factors involved in megakaryocyte development and platelet production; MHC class II antigen presentation; HSP90 chaperone cycle for steroid hormone receptors (SHR) in the presence of ligand; RHOD GTPase cycle; RHOF GTPase cycle; Sensory processing of sound by inner hair cells of the cochlea; COPI-mediated anterograde transport; COPI-independent Golgi-to-ER retrograde traffic	9	0				204.6	189.3	206.1				8.84303e+06	8.17985e+06	8.90926e+06	n/a	n/a	n/a	High	High	High	1
TRUE	High	Master Protein	Q9UK99	F-box only protein 3 OS=Homo sapiens OX=9606 GN=FBXO3 PE=1 SV=3	0.004	1.967	3	1	1	1	471	54.5	5	0	1	protein metabolism;other metabolic processes;other biological processes	cytosol;nucleus;other cell component	other molecular function	Pf00646, Pf04379, Pf09346	26273	ENSG00000110429	FBXO3	B3KY16; D3DR05; hsa:26273; Q86X90; Q9H0V2; Q9NUX2; Q9UK99			0	0													n/a	n/a	n/a	High	n/a	n/a	1
TRUE	High	Master Protein	Q6ZVX7	F-box only protein 50 OS=Homo sapiens OX=9606 GN=NCCRP1 PE=1 SV=1	0	4.754	4	1	3	1	275	30.8	6.62	3.98	1	protein metabolism;other metabolic processes;stress response;other biological processes	cytosol;other cell component		Pf04300	342897	ENSG00000188505	NCCRP1	hsa:342897; Q6NVV5; Q6ZVX7			0	0				177.5	168.4	254				493112	467781	705603	n/a	n/a	n/a	High	High	High	1
TRUE	High	Master Protein	Q9Y5B9	FACT complex subunit SPT16 OS=Homo sapiens OX=9606 GN=SUPT16H PE=1 SV=1	0	29.292	8	6	13	6	1047	119.8	5.66	29.75	6	cell organization and biogenesis;DNA metabolism;RNA metabolism OR transcription;other metabolic processes;stress response;other biological processes	nucleus	other molecular function	Pf00557, Pf08512, Pf08644, Pf14826, Pf21091, Pf24824	11198	ENSG00000092201	SUPT16H	hsa:11198; Q6GMT8; Q6P2F1; Q6PJM1; Q9NRX0; Q9Y5B9		Formation of RNA Pol II elongation complex ; Formation of HIV elongation complex in the absence of HIV Tat; Formation of HIV-1 elongation complex containing HIV-1 Tat; Pausing and recovery of Tat-mediated HIV elongation; Tat-mediated HIV elongation arrest and recovery; HIV elongation arrest and recovery; Pausing and recovery of HIV elongation; RNA Polymerase II Pre-transcription Events; TP53 Regu…	12	0			5.3	197.7	203.6	193.4			107369	4.00961e+06	4.12787e+06	3.9226e+06	n/a	n/a	Peak Found	High	High	High	1
TRUE	High	Master Protein	Q08945	FACT complex subunit SSRP1 OS=Homo sapiens OX=9606 GN=SSRP1 PE=1 SV=1	0	51.428	16	9	17	9	709	81	6.87	35.74	9	cell organization and biogenesis;DNA metabolism;other metabolic processes;stress response;other biological processes	nucleus	nucleic acid binding activity;other molecular function	Pf00505, Pf03531, Pf08512, Pf17292, Pf21092, Pf21103	6749	ENSG00000149136	SSRP1	hsa:6749; Q08945; Q5BJG8		Regulation of TP53 Activity through Phosphorylation; Formation of RNA Pol II elongation complex ; Formation of HIV elongation complex in the absence of HIV Tat; Formation of HIV-1 elongation complex containing HIV-1 Tat; Pausing and recovery of Tat-mediated HIV elongation; Tat-mediated HIV elongation arrest and recovery; HIV elongation arrest and recovery; Pausing and recovery of HIV elongation; …	12	0	11.6	13.6	21.5	191.2	170.7	191.4	443272	519633	824346	7.32697e+06	6.5428e+06	7.33567e+06	Peak Found	Peak Found	Peak Found	High	High	High	1	Met-loss+Acetyl [N-Term]
TRUE	High	Master Protein	Q9BXW9	Fanconi anemia group D2 protein OS=Homo sapiens OX=9606 GN=FANCD2 PE=1 SV=2	0	58.647	14	12	19	12	1451	164	5.88	29.8	12	cell cycle OR cell proliferation;cell organization and biogenesis;DNA metabolism;other metabolic processes;stress response;developmental processes;signal transduction;other biological processes	cytosol;nucleus;other cell component	other molecular function	Pf14631	2177	ENSG00000144554	FANCD2	hsa:2177; Q2LA86; Q69YP9; Q6PJN7; Q9BQ06; Q9BXW9; Q9H9T9	miRNA regulation of DNA damage response; 15q13.3 copy number variation syndrome; DNA repair pathways, full network; 15q11q13 copy number variation; Fanconi anemia; DNA damage response	Fanconi Anemia Pathway; TP53 Regulates Transcription of DNA Repair Genes	8	0	50.3	100.4	34.6	130.4	127.7	156.6	864876	1.72544e+06	594466	2.24086e+06	2.19447e+06	2.69147e+06	Peak Found	Peak Found	Peak Found	High	High	High	1
TRUE	High	Master Protein	Q9NVI1	Fanconi anemia group I protein OS=Homo sapiens OX=9606 GN=FANCI PE=1 SV=4	0	103.087	22	22	44	22	1328	149.2	6.74	36.88	22	DNA metabolism;other metabolic processes;stress response;other biological processes	cytosol;nucleus;other cell component	nucleic acid binding activity;other molecular function	Pf14674, Pf14675, Pf14676, Pf14677, Pf14678, Pf14679, Pf14680	55215	ENSG00000140525	FANCI	A4ZVE4; A5YMH4; A6NJZ0; hsa:55215; Q96JN1; Q96ST0; Q9BT96; Q9NVI1	Gastric cancer network 2; DNA repair pathways, full network; 15q11q13 copy number variation; Primary ovarian insufficiency; Fanconi anemia	TP53 Regulates Transcription of DNA Repair Genes; Fanconi Anemia Pathway	7	0	59.4	46.8	42.8	152.6	147.5	150.9	5.42251e+06	4.27123e+06	3.9042e+06	1.39214e+07	1.346e+07	1.37662e+07	Peak Found	Peak Found	Peak Found	High	High	High	1
TRUE	High	Master Protein	Q96AE4	Far upstream element-binding protein 1 OS=Homo sapiens OX=9606 GN=FUBP1 PE=1 SV=3	0	3.77	2	2	3	1	644	67.5	7.61	0	2	other biological processes	nucleus;other cell component	nucleic acid binding activity	Pf00013, Pf09005	8880	ENSG00000162613	FUBP1	hsa:8880; Q12828; Q96AE4			0	0	105.9	150.5	94.8	63.1	94.6	91.2	424591	603029	379830	252900	379136	365406	Peak Found	Peak Found	Peak Found	Peak Found	Peak Found	High	1
TRUE	High	Master Protein	Q92945	Far upstream element-binding protein 2 OS=Homo sapiens OX=9606 GN=KHSRP PE=1 SV=4	0	22.539	9	5	10	4	711	73.1	7.3	18.37	5	protein metabolism;RNA metabolism OR transcription;other metabolic processes;transport;other biological processes	cytosol;nucleus;other cell component	nucleic acid binding activity;other molecular function	Pf00013, Pf09005	8570	ENSG00000088247	KHSRP	hsa:8570; O00301; Q59EZ9; Q5U4P6; Q92945; Q9UNT5; Q9UQH5	Pre-implantation embryo	ATF4 activates genes in response to endoplasmic reticulum stress; KSRP (KHSRP) binds and destabilizes mRNA	3	1	78.2	65.7	56.1	114.4	130.2	155.4	1.71869e+06	1.44401e+06	1.23426e+06	2.51674e+06	2.86413e+06	3.41673e+06	Peak Found	Peak Found	Peak Found	High	High	High	1
TRUE	High	Master Protein	Q96I24	Far upstream element-binding protein 3 OS=Homo sapiens OX=9606 GN=FUBP3 PE=1 SV=2	0	13.186	7	4	7	4	572	61.6	8.38	0	4	RNA metabolism OR transcription;other metabolic processes;other biological processes	translational apparatus;nucleus;other cell component	nucleic acid binding activity	Pf00013	8939	ENSG00000107164	FUBP3	A3KFK8; A3KFL0; hsa:8939; Q92946; Q96I24; Q9BVB6			0	0		33.7		204.1	167.8	194.5		167376		1.01504e+06	834388	967198	n/a	Peak Found	n/a	High	High	High	1
TRUE	High	Master Protein	Q96CS3	FAS-associated factor 2 OS=Homo sapiens OX=9606 GN=FAF2 PE=1 SV=2	0	54.703	29	7	18	7	445	52.6	5.62	36.85	7	cell organization and biogenesis;protein metabolism;other metabolic processes;stress response;transport	non-structural extracellular;other membranes;ER/Golgi;other cytoplasmic organelle;other cell component	enzyme regulator activity;other molecular function	Pf00789, Pf21021, Pf22566	23197	ENSG00000113194	FAF2	hsa:23197; O94963; Q8IUF2; Q96CS3; Q9BRP2; Q9BVM7	5q35 copy number variation	Neutrophil degranulation; RHOA GTPase cycle	3	0			2.7	209.5	185.8	202			158853	1.24448e+07	1.10373e+07	1.19981e+07	n/a	n/a	Peak Found	High	High	High	1
TRUE	High	Master Protein	Q969Z0	FAST kinase domain-containing protein 4 OS=Homo sapiens OX=9606 GN=TBRG4 PE=1 SV=1	0	13.667	8	4	8	4	631	70.7	7.42	1.9	4	RNA metabolism OR transcription;other metabolic processes;other biological processes	mitochondrion;other cell component		Pf06743, Pf08368, Pf08373	9238	ENSG00000136270	TBRG4	A4D2L2; A4D2L3; D3DVL5; D3DVL6; hsa:9238; O14710; Q53GI8; Q8NDM4; Q969Z0; Q9BUC6; Q9Y2F6		FASTK family proteins regulate processing and stability of mitochondrial RNAs	1	0	76.3	57.1	18.2	136.3	148.5	163.6	609218	455414	145038	1.08799e+06	1.18497e+06	1.30593e+06	Peak Found	Peak Found	Peak Found	High	High	High	1
TRUE	High	Master Protein	Q7L8L6	FAST kinase domain-containing protein 5, mitochondrial OS=Homo sapiens OX=9606 GN=FASTKD5 PE=1 SV=1	0	38.804	15	8	17	8	764	86.5	8.13	28.99	8	RNA metabolism OR transcription;other metabolic processes;other biological processes	mitochondrion;other cell component	nucleic acid binding activity	Pf06743, Pf08368, Pf08373	60493	ENSG00000215251	FASTKD5	hsa:60493; Q7L8L6; Q96JN3; Q9H5D1; Q9H8Y3		FASTK family proteins regulate processing and stability of mitochondrial RNAs	1	0	19.1		21.7	180.6	188	190.6	402777		457211	3.8004e+06	3.9563e+06	4.0123e+06	Peak Found	Peak Found	Peak Found	High	High	High	1
TRUE	High	Master Protein	P49327	Fatty acid synthase OS=Homo sapiens OX=9606 GN=FASN PE=1 SV=3	0	222.96	23	38	85	38	2511	273.3	6.44	181.97	38	other metabolic processes;stress response;other biological processes	plasma membrane;other membranes;cytosol;ER/Golgi;other cell component	other molecular function	Pf00107, Pf00109, Pf00550, Pf00698, Pf00975, Pf02801, Pf08242, Pf08659, Pf16197, Pf21089, Pf21149	2194	ENSG00000169710	FASN	hsa:2194; P49327; Q13479; Q16702; Q4LE83; Q6P4U5; Q6SS02; Q969R1; Q96C68; Q96IT0	AMP-activated protein kinase signaling; Sterol regulatory element-binding proteins (SREBP) signaling; SREBF and miR33 in cholesterol and lipid homeostasis; Liver X receptor pathway; Nuclear receptors meta-pathway; Fatty acid biosynthesis; Angiopoietin-like protein 8 regulatory pathway; Lipid metabolism pathway; Clear cell renal cell carcinoma pathways; Metabolic reprogramming in colon cancer; Cho…	ChREBP activates metabolic gene expression; Activation of gene expression by SREBF (SREBP); Fatty acyl-CoA biosynthesis; NR1H2 & NR1H3 regulate gene expression linked to lipogenesis; Vitamin B5 (pantothenate) metabolism	18	0	25.2	16.3	12.5	182.4	184.2	179.5	3.58016e+06	2.30878e+06	1.77347e+06	2.59012e+07	2.61528e+07	2.54892e+07	Peak Found	Peak Found	Peak Found	High	High	High	1	Acetyl [N-Term]
TRUE	High	Master Protein	Q01469	Fatty acid-binding protein 5 OS=Homo sapiens OX=9606 GN=FABP5 PE=1 SV=3	0	6.165	14	2	7	2	135	15.2	7.01	10.29	2	cell-cell signaling;other metabolic processes;transport;other biological processes	non-structural extracellular;plasma membrane;other membranes;cytosol;nucleus;other cytoplasmic organelle;other cell component	transporter activity;other molecular function	Pf00061	2171	ENSG00000164687	FABP5	B2R4K0; hsa:2171; Q01469	Fatty acid transporters	Differentiation of Keratinocytes in Interfollicular Epidermis in Mammalian Skin; Triglyceride catabolism; Neutrophil degranulation; Signaling by Retinoic Acid	5	0	80.1	60.8	65	118.5	149	126.6	2.63352e+06	1.99934e+06	2.13919e+06	3.89889e+06	4.90247e+06	4.16392e+06	Peak Found	Peak Found	Peak Found	High	High	High	1	Met-loss+Acetyl [N-Term]
TRUE	High	Master Protein	Q8WVX9	Fatty acyl-CoA reductase 1 OS=Homo sapiens OX=9606 GN=FAR1 PE=1 SV=1	0	14.001	7	3	5	3	515	59.3	9.17	4.56	3	other metabolic processes	other membranes;other cytoplasmic organelle	other molecular function	Pf03015, Pf07993	84188	ENSG00000197601	FAR1	D3DQW8; hsa:84188; Q5CZA3; Q8WVX9	miR-targeted genes in lymphocytes; miR-targeted genes in muscle cell	Wax biosynthesis	3	0				216.4	190.2	193.3				2.86945e+06	2.52239e+06	2.56335e+06	n/a	n/a	n/a	High	High	High	1
TRUE	Medium	Master Protein	Q9Y613	FH1/FH2 domain-containing protein 1 OS=Homo sapiens OX=9606 GN=FHOD1 PE=1 SV=3	0.021	1.278	1	1	1	1	1164	126.5	6.39	0	1	cell organization and biogenesis;transport;other biological processes	cytosol;cytoskeleton;nucleus;other cell component	cytoskeletal activity;other molecular function	Pf02181, Pf18382, Pf24959	29109	ENSG00000135723	FHOD1	hsa:29109; Q59F76; Q6Y1F2; Q76MS8; Q8N521; Q9Y613	VEGFA-VEGFR2 signaling		1	0													n/a	n/a	n/a	High	n/a	n/a	1
TRUE	High	Master Protein	Q6PIW4	Fidgetin-like protein 1 OS=Homo sapiens OX=9606 GN=FIGNL1 PE=1 SV=2	0	3.336	2	1	2	1	674	74	7.85	3.4	1	cell cycle OR cell proliferation;cell organization and biogenesis;other metabolic processes;other biological processes	nucleus;other cell component	other molecular function	Pf00004, Pf09336, Pf17862	63979	ENSG00000132436	FIGNL1	D3DVM6; hsa:63979; Q6PIW4; Q86V18; Q8ND59; Q9H8P1; Q9H917		Meiotic recombination; Resolution of D-loop Structures through Holliday Junction Intermediates	2	0				163.6	226.2	210.2				577396	798671	742163	n/a	n/a	n/a	High	Peak Found	High	1
TRUE	High	Master Protein	Q5D862	Filaggrin-2 OS=Homo sapiens OX=9606 GN=FLG2 PE=1 SV=1	0	34.94	9	10	21	10	2391	247.9	8.31	14.11	10	cell adhesion;other biological processes	non-structural extracellular;plasma membrane;other cell component	other molecular function	Pf01023	388698	ENSG00000143520	FLG2	hsa:388698; Q5D862; Q9H4U1		Neutrophil degranulation	1	0	96.1	106.1	97.6	86.2	94.5	119.6	3.82134e+06	4.21866e+06	3.88195e+06	3.4288e+06	3.75717e+06	4.75519e+06	Peak Found	Peak Found	Peak Found	High	High	High	1
TRUE	High	Master Protein	P21333	Filamin-A OS=Homo sapiens OX=9606 GN=FLNA PE=1 SV=4	0	47.938	7	12	25	12	2647	280.6	6.06	25.09	12	cell cycle OR cell proliferation;cell organization and biogenesis;protein metabolism;RNA metabolism OR transcription;other metabolic processes;stress response;transport;developmental processes;signal transduction;other biological processes	non-structural extracellular;plasma membrane;other membranes;cytosol;cytoskeleton;ER/Golgi;nucleus;other cell component	signal transduction activity or receptor binding;cytoskeletal activity;other molecular function	Pf00307, Pf00630	2316	ENSG00000196924	FLNA	E9KL45; hsa:2316; P21333; Q5HY53; Q5HY55; Q8NF52	Androgen receptor signaling; Prolactin signaling; Focal adhesion; Hypothesized pathways in pathogenesis of cardiovascular disease; MAPK signaling; IL4 signaling; Ebola virus infection in host; Joubert syndrome; NPHP1 deletion syndrome	GP1b-IX-V activation signalling; OAS antiviral response; Platelet degranulation ; RHO GTPases activate PAKs; Cell-extracellular matrix interactions	14	0	11.3	25.1	32	156.6	192.1	182.9	438603	977546	1.24506e+06	6.09684e+06	7.4762e+06	7.12111e+06	Peak Found	Peak Found	Peak Found	High	High	High	1
TRUE	High	Master Protein	O75955	Flotillin-1 OS=Homo sapiens OX=9606 GN=FLOT1 PE=1 SV=3	0	5.668	3	1	3	1	427	47.3	7.49	3.35	1	cell organization and biogenesis;stress response;transport;developmental processes;signal transduction;other biological processes	plasma membrane;other membranes;cytoskeleton;other cytoplasmic organelle;other cell component	signal transduction activity or receptor binding;other molecular function	Pf01145	10211	ENSG00000137312; ENSG00000206379; ENSG00000206480; ENSG00000230143; ENSG00000232280	FLOT1	B4DVY7; hsa:10211; O75955; Q969J8; Q9UHW1; Q9UNV8	Angiopoietin-like protein 8 regulatory pathway; Insulin signaling	RHOC GTPase cycle; RHOA GTPase cycle; RHOB GTPase cycle; Regulation of necroptotic cell death; Synaptic adhesion-like molecules	8	0				219.4	217.8	162.8				188450	187051	139783	n/a	n/a	n/a	High	High	High	1
TRUE	High	Master Protein	Q13642	Four and a half LIM domains protein 1 OS=Homo sapiens OX=9606 GN=FHL1 PE=1 SV=4	0	11.6	7	2	9	2	323	36.2	8.97	18.12	2	other biological processes	plasma membrane;other membranes;cytosol;nucleus;other cell component	other molecular function	Pf00412, Pf25076	2273	ENSG00000022267	FHL1	B7Z5T4; B7Z793; hsa:2273; O95212; Q13230; Q13642; Q13645; Q5JXI7; Q5M7Y6; Q6IB30; Q9NZ40; Q9UKZ8; Q9Y630	Notch signaling		1	0		3.3		195.8	199.2	201.7		104285		6198803	6.30895e+06	6.38748e+06	n/a	Peak Found	n/a	High	High	High	1
TRUE	High	Master Protein	Q14192	Four and a half LIM domains protein 2 OS=Homo sapiens OX=9606 GN=FHL2 PE=1 SV=3	0.002	2.63	4	1	1	1	279	32.2	7.55	0	1	developmental processes;other biological processes	cytoskeleton;nucleus	other molecular function	Pf00412, Pf25076	2274	ENSG00000115641	FHL2	hsa:2274; Q13229; Q13644; Q14192; Q2I5I4; Q5TM15; Q9P294	Androgen receptor signaling; RANKL/RANK signaling; Ectoderm differentiation; VEGFA-VEGFR2 signaling	PPARA activates gene expression	5	0				227.2	143.3	229.5				174384	109959	176125	n/a	n/a	n/a	Peak Found	Peak Found	High	1
TRUE	High	Master Protein	P04075	Fructose-bisphosphate aldolase A OS=Homo sapiens OX=9606 GN=ALDOA PE=1 SV=2	0	32.872	19	5	9	5	364	39.4	8.09	19.31	5	cell organization and biogenesis;other metabolic processes;other biological processes	non-structural extracellular;cytosol;cytoskeleton;other cell component	cytoskeletal activity;other molecular function	Pf00274	226	ENSG00000149925	ALDOA	B4DXI7; hsa:226; P04075; Q6FH76; Q6FI10; Q96B15; Q9BWD9; Q9UCN2	VEGFA-VEGFR2 signaling; Clear cell renal cell carcinoma pathways; Aerobic glycolysis - augmented; Aerobic glycolysis; 16p11.2 proximal deletion syndrome; Glycolysis and gluconeogenesis; Metabolic epileptic disorders; Sudden infant death syndrome (SIDS) susceptibility pathways	Glycolysis; Gluconeogenesis; Neutrophil degranulation; Platelet degranulation	12	0	35.7	8.6		191.4	195.8	168.5	1.27563e+06	307729		6835647	6.99288e+06	6.01771e+06	Peak Found	Peak Found	n/a	High	High	High	1
TRUE	Medium	Master Protein	O14772	Fucose-1-phosphate guanylyltransferase OS=Homo sapiens OX=9606 GN=FPGT PE=1 SV=3	0.03	1.077	2	1	1	1	607	68	6.87	0	1	other metabolic processes	cytosol;other cell component	other molecular function	Pf07959	8790	ENSG00000254685	FPGT	A0A0A0MRP2; A6NMH3; B4DRX2; B4E2Y7; E9PNQ2; hsa:8790; O14772; Q8N5J7		GDP-fucose biosynthesis	1	0													n/a	n/a	n/a	High	n/a	n/a	1
TRUE	Medium	Master Protein	Q8N954	G patch domain-containing protein 11 OS=Homo sapiens OX=9606 GN=GPATCH11 PE=1 SV=4	0.026	1.161	3	1	1	1	285	33.3	5.86	0	1		other cell component	nucleic acid binding activity	Pf01585, Pf13821	253635		GPATCH11	A0A0A0MSF9; A8K0D9; B7Z2G4; B8ZZ44; hsa:253635; Q8N954			0	0													n/a	n/a	n/a	n/a	High	n/a	1
TRUE	High	Master Protein	Q5T3I0	G patch domain-containing protein 4 OS=Homo sapiens OX=9606 GN=GPATCH4 PE=1 SV=2	0	19.386	16	5	8	5	446	50.4	9.63	11.42	5		nucleus		Pf01585		ENSG00000292251	GPATCH4	Q5T3I0; Q5T3I1; Q6ZUE7; Q8IWG8; Q9NXH4			0	0				196.9	207.5	195.6				1.82225e+06	1.92002e+06	1.80986e+06	n/a	n/a	n/a	High	High	High	1
TRUE	High	Master Protein	Q96D09	G-protein coupled receptor-associated sorting protein 2 OS=Homo sapiens OX=9606 GN=GPRASP2 PE=1 SV=1	0	28.227	6	3	10	3	838	93.7	5.01	19.56	3	other biological processes	cytosol;nucleus;other cell component	signal transduction activity or receptor binding;other molecular function	Pf04826	100528062; 114928	ENSG00000158301	GPRASP2	D3DXA0; hsa:100528062; hsa:114928; Q8NAB4; Q96D09	Alstrom syndrome		1	0				233.7	199.5	166.8				1.79079e+06	1.52876e+06	1.27812e+06	n/a	n/a	n/a	High	High	High	1
TRUE	High	Master Protein	P51570	Galactokinase OS=Homo sapiens OX=9606 GN=GALK1 PE=1 SV=1	0	20.362	13	4	8	4	392	42.2	6.46	12.96	4	other metabolic processes	cytosol;other cell component	kinase activity;other molecular function	Pf00288, Pf08544, Pf10509	2584	ENSG00000108479	GALK1	B2RC07; B4E1G6; hsa:2584; P51570	Disorders of galactose metabolism	Galactose catabolism; Defective GALK1 causes GALCT2	3	0	24.5			208.3	193.6	173.7	247729			2.10951e+06	1.96071e+06	1.7595e+06	Peak Found	n/a	n/a	High	High	High	1
TRUE	High	Master Protein	P47929	Galectin-7 OS=Homo sapiens OX=9606 GN=LGALS7 PE=1 SV=2	0	34.83	49	5	11	5	136	15.1	7.62	18.33	5	cell adhesion;other biological processes	non-structural extracellular;nucleus;other cell component	other molecular function	Pf00337	3963; 653499	ENSG00000178934; ENSG00000205076; ENSG00000282902; ENSG00000283082	LGALS7; LGALS7B	hsa:3963; hsa:653499; P47929; Q6IB87		Differentiation of Keratinocytes in Interfollicular Epidermis in Mammalian Skin	1	0				201.8	210.8	187.4				2.53147e+06	2.64472e+06	2.35092e+06	n/a	n/a	n/a	High	High	High	1
TRUE	Low	Master Protein	Q9UEY8	Gamma-adducin OS=Homo sapiens OX=9606 GN=ADD3 PE=1 SV=1	0.05	0.882	1	1	1	1	706	79.1	6.32	0	1	cell organization and biogenesis;other biological processes	plasma membrane;other membranes;cytosol;cytoskeleton;nucleus;other cell component	cytoskeletal activity;other molecular function	Pf00596	120	ENSG00000148700	ADD3	D3DRA8; hsa:120; O43243; Q5VU09; Q92773; Q9UEY7; Q9UEY8		RHOD GTPase cycle; RHOF GTPase cycle; Miscellaneous transport and binding events	3	0				174.3	243.1	182.5				226079	315289	236726	n/a	n/a	n/a	Peak Found	High	Peak Found	1
TRUE	High	Master Protein	Q9BSJ2	Gamma-tubulin complex component 2 OS=Homo sapiens OX=9606 GN=TUBGCP2 PE=1 SV=2	0	19.444	7	5	7	5	902	102.5	6.84	12.01	5	cell cycle OR cell proliferation;cell organization and biogenesis;developmental processes	cytosol;cytoskeleton;nucleus	cytoskeletal activity	Pf04130, Pf17681	10844	ENSG00000130640	TUBGCP2	B4DM18; B7ZKL8; F5H4E0; F5H4L0; hsa:10844; O43632; Q5VWX7; Q9BSJ2	Prader-Willi and Angelman syndrome; 15q11.2 copy number variation syndrome	Recruitment of NuMA to mitotic centrosomes; Recruitment of mitotic centrosome proteins and complexes	4	0				231.9	221.4	146.6				3.16634e+06	3.02286e+06	2.00146e+06	n/a	n/a	n/a	High	High	High	1
[truncated: 1,098 more rows]
